# Supplementary material for: Comparative Genomics Reveals Thermal Adaptation and a High Metabolic Diversity in “Candidatus Bathyarchaeia”
Source: mSystems. 2021 Jul 20;6(4):e00252-21. doi: 10.1128/mSystems.00252-21 (PMC8407382; doi:10.1128/mSystems.00252-21)
Supplement: DATA SET S1 [file msystems.00252-21-sd001.xls]

## Sheet: SData 1
Supplementary Data 1. The genome characteristics of 60 Ca. Bathyarchaeia draft genomes downloaded from public databases in this research.
Taxon ID a	Organism name	Genome	Genome size (Mbp)	GC%	Genome quality c			Unculture type	Ecosystem	Isolation source	Geographic location	Latitude and longitude	Reference
					Completeness	Contamination	Heterogeneity
2814122924b	unclassified Candidatus Bathyarchaeota BinDmb204	BinDmb204	1.70515	58.33	80.51	2.91	25	Metagenome	Bioreactor	Anaerobic solid organic waste digestor	Canada: University of Toronto, Toronto, Ontario	43.65 N 79.38 W	Unpublished
2814122936b	unclassified Candidatus Bathyarchaeot BinDmb219	BinDmb219	2.1092	43.55	95.33	6.54	0	Metagenome	Bioreactor	Anaerobic solid organic waste digestor	Canada: University of Toronto, Toronto, Ontario	43.65 N 79.38 W	Unpublished
LFWW00000000.1	Miscellaneous Crenarchaeota group-6 archaeon AD8-1	AD8-1	1.58	32.4	95.79	4.21	0	Metagenome	Estuary	Sulfate-rich zone estuary sediments 8-12 cm	USA: White Oak River Estuary	34.74 N 77.12 W	Lazar CS et al., 2016
PIXT00000000.1	Candidatus Bathyarchaeota archaeon isolate Bin-L-1	Bin-L-1	2.25	41.7	82.47	2.34	0	Metagenome	Estuary	Enrichment of abundant sedimentary Bathyarchaeota	China: Dayangshan estuary of northern East China Sea	30.59 N, 122.08 E	T Yu et al., 2018
PIXS00000000.1	Candidatus Bathyarchaeota archaeon isolate Bin-L-2	Bin-L-2	2.33	43.5	71.03	1.32	66.67	Metagenome	Estuary	Enrichment of abundant sedimentary Bathyarchaeota	China: Dayangshan estuary of northern East China Sea	30.59 N, 122.08 E	T Yu et al., 2018
LFWU00000000.1	Miscellaneous Crenarchaeota group-1 archaeon SG8-32-1	SG8-32-1	1.08	36.6	50.34	9.22	21.43	Metagenome	Estuary	Sulfate-rich zone estuary sediments 8-12 cm	USA: White Oak River Estuary	34.74 N 77.12 W	Lazar CS et al., 2016
LFWV00000000.1	Miscellaneous Crenarchaeota group-1 archaeon SG8-32-3	SG8-32-3	0.67	44	50.54	0	0	Metagenome	Estuary	Sulfate-rich zone estuary sediments 8-12 cm	USA: White Oak River Estuary	34.74 N 77.12 W	Lazar CS et al., 2016
LFWY00000000.1	Miscellaneous Crenarchaeota group archaeon SMTZ-80	SMTZ-80	1.51	34.4	61.99	7.79	10	Metagenome	Estuary	Sulfate-methane transisition zone estuary sediments 16-26 cm	USA: White Oak River Estuary	34.74 N 77.12 W	Lazar CS et al., 2016
LIHJ00000000.1	Candidatus Bathyarchaeota archaeon BA1	BA1	1.93	47	91.59	2.8	0	Metagenome	Freshwater	Formation waters from coalbed methane well	Australia: Surat Basin	26.37 S 149.10 E	Evans PN et al., 2015
LIHK00000000.1	Candidatus Bathyarchaeota archaeon BA2	BA2	1.46	44.2	93.77	3.74	0	Metagenome	Freshwater	Formation waters from coalbed methane well	Australia: Surat Basin	26.37 S 149.10 E	Evans PN et al., 2015
PFIN00000000.1	Candidatus Bathyarchaeota archaeon CG_4_8_14_3_um_filter_42_8	CG_4_8_14_3_um_filter_42_8	0.68	40.9	51.71	7.28	8.33	Metagenome	Freshwater	Aquifer	USA: Crystal Geyser near Green River, Utah	38.56 N 110.80 W	Probst AJ et al., 2018
PEWI00000000.1	Candidatus Bathyarchaeota archaeon CG07_land_8_20_14_0_80_47_9	CG07_land_8_20_14_0_80_47_9	1.43	47.1	90.31	3.88	0	Metagenome	Freshwater	Aquifer	USA: Crystal Geyser near Green River, Utah	38.56 N 110.80 W	Probst AJ et al., 2018
MEZD00000000.1	Candidatus Bathyarchaeota archaeon RBG_13_38_9	RBG_13_38_9	1.72	36.8	81.31	2.8	0	Metagenome	Freshwater	Rifle background sediment; well D04 at 13ft depth	USA: Rifle, Colorado	39.54 N 107.78 W	Anantharaman K et al., 2016
MEZF00000000.1	Candidatus Bathyarchaeota archaeon RBG_13_52_12	RBG_13_52_12	2.08	50.5	80.58	2.91	0	Metagenome	Freshwater	Rifle background sediment; well D04 at 13ft depth	USA: Rifle, Colorado	39.54 N 107.78 W	Anantharaman K et al., 2016
MEZG00000000.1	Candidatus Bathyarchaeota archaeon RBG_13_60_20	RBG_13_60_20	1.22	60.8	76.13	0	0	Metagenome	Freshwater	Rifle background sediment; well D04 at 13ft depth	USA: Rifle, Colorado	39.54 N 107.78 W	Anantharaman K et al., 2016
MEZH00000000.1	Candidatus Bathyarchaeota archaeon RBG_16_48_13	RBG_16_48_13	0.85	47.9	84.11	1.44	50	Metagenome	Freshwater	Rifle background sediment; well D04 at 16ft depth	USA: Rifle, Colorado	39.54 N 107.78 W	Anantharaman K et al., 2016
MEZI00000000.1	Candidatus Bathyarchaeota archaeon RBG_16_57_9	RBG_16_57_9	1.52	58.3	71.56	2.8	33.33	Metagenome	Freshwater	Rifle background sediment; well D04 at 16ft depth	USA: Rifle, Colorado	39.54 N 107.78 W	Anantharaman K et al., 2016
DAEP00000000.1	Candidatus Bathyarchaeota archaeon UBA589	UBA589	1.57	42.8	86.6	4.67	0	Metagenome	Freshwater	Water; hydrocarbon metagenome	Australia: Surat Basin, Queensland	-	Parks DH et al., 2017
LUCA00000000.1	Candidatus Bathyarchaeota archaeon B23	B23	0.72	61.7	60.9	0	0	Metagenome	Hydrothermal vent	Marine sediment sample collected by push cores at a deep sea vent site	Mexico: Guaymas Basin, Gulf of California	27.01 N 111.41 W	Y He et al., 2016
LUCB00000000.1	Candidatus Bathyarchaeota archaeon B24	B24	1.73	51.1	96.73	2.8	33.33	Metagenome	Hydrothermal vent	Marine sediment sample collected by push cores at a deep sea vent site	Mexico: Guaymas Basin, Gulf of California	27.01 N 111.41 W	Y He et al., 2016
LUCC00000000.1	Candidatus Bathyarchaeota archaeon B25	B25	0.82	50.4	74.3	1.32	100	Metagenome	Hydrothermal vent	Marine sediment sample collected by push cores at a deep sea vent site	Mexico: Guaymas Basin, Gulf of California	27.01 N 111.41 W	Y He et al., 2016
LUCD00000000.1	Candidatus Bathyarchaeota archaeon B26-1	B26-1	1.35	52.7	90.65	6.07	37.5	Metagenome	Hydrothermal vent	Marine sediment sample collected by push cores at a deep sea vent site	Mexico: Guaymas Basin, Gulf of California	27.01 N 111.41 W	Y He et al., 2016
LUCE00000000.1	Candidatus Bathyarchaeota archaeon B26-2	B26-2	1.89	51.9	92.99	3.81	0	Metagenome	Hydrothermal vent	Marine sediment sample collected by push cores at a deep sea vent site	Mexico: Guaymas Basin, Gulf of California	27.01 N 111.41 W	Y He et al., 2016
LUCF00000000.1	Candidatus Bathyarchaeota archaeon B63	B63	0.86	53.9	59.81	0.93	0	Metagenome	Hydrothermal vent	Marine sediment sample collected by push cores at a deep sea vent site	Mexico: Guaymas Basin, Gulf of California	27.01 N 111.41 W	Y He et al., 2016
NJEJ00000000.1	Candidatus Bathyarchaeota archaeon ex4484_135	ex4484_135	0.98	58.8	73.83	0.93	100	Metagenome	Hydrothermal vent	Deep-sea hydrothermal vent sediments from dive 4484	USA: Guaymas Basin, Gulf of California	27.04 N 111.25 W	Dombrowski N et al., 2017
NJEB00000000.1	Candidatus Bathyarchaeota archaeon ex4484_218	ex4484_218	0.63	33.1	58.41	0	0	Metagenome	Hydrothermal vent	Deep-sea hydrothermal vent sediments from dive 4484	USA: Guaymas Basin, Gulf of California	27.04 N 111.25 W	Dombrowski N et al., 2017
NJDZ00000000.1	Candidatus Bathyarchaeota archaeon ex4484_231	ex4484_231	0.88	46.7	56.96	7.12	0	Metagenome	Hydrothermal vent	Deep-sea hydrothermal vent sediments from dive 4484	USA: Guaymas Basin, Gulf of California	27.04 N 111.25 W	Dombrowski N et al., 2017
NJDU00000000.1	Candidatus Bathyarchaeota archaeon ex4484_40	ex4484_40	1.14	51.6	66.43	1.94	0	Metagenome	Hydrothermal vent	Deep-sea hydrothermal vent sediments from dive 4484	USA: Guaymas Basin, Gulf of California	27.04 N 111.25 W	Dombrowski N et al., 2017
MTLR00000000.1	Candidatus Bathyarchaeota archaeon JdFR-04	JdFR-04	1.07	41.9	77.28	1.25	50	Metagenome	Hydrothermal vent	Basaltic crustal fluids	Pacific Ocean	47.76 N 127.76 W	Jungbluth SP et al., 2017
MTLU00000000.1	Candidatus Bathyarchaeota archaeon JdFR-07	JdFR-07	0.91	38.7	64.49	0.74	14.29	Metagenome	Hydrothermal vent	Basaltic crustal fluids	Pacific Ocean	47.76 N 127.76 W	Jungbluth SP et al., 2017
MTLV00000000.1	Candidatus Bathyarchaeota archaeon JdFR-08	JdFR-08	0.92	38.6	52.34	2.88	75	Metagenome	Hydrothermal vent	Basaltic crustal fluids	Pacific Ocean	47.76 N 127.76 W	Jungbluth SP et al., 2017
MTLX00000000.1	Candidatus Bathyarchaeota archaeon JdFR-10	JdFR-10	1.82	51.8	97.09	6.47	50	Metagenome	Hydrothermal vent	Basaltic crustal fluids	Pacific Ocean	47.76 N 127.76 W	Jungbluth SP et al., 2017
MTLY00000000.1	Candidatus Bathyarchaeota archaeon JdFR-11	JdFR-11	1.73	51.9	100	0.93	0	Metagenome	Hydrothermal vent	Basaltic crustal fluids	Pacific Ocean	47.76 N 127.76 W	Jungbluth SP et al., 2017
PIYN00000000.1	Candidatus Bathyarchaeota archaeon isolate M10_bin139	M10_bin139	1.52757	58.4	90.42	1.87	0	Metagenome	Hydrothermal vent	Marine sediment sample collected at a deep sea vent site during cruise AT15-25 on Alvin dive 4460	Mexico: Guaymas Basin, Gulf of California	27.01 N, 111.24 W	Feng et al., 2019
PIYK00000000.1	Candidatus Bathyarchaeota archaeon isolate M10_bin185	M10_bin185	1.31087	33.4	89.49	0	0	Metagenome	Hydrothermal vent	Marine sediment sample collected at a deep sea vent site during cruise AT15-25 on Alvin dive 4460	Mexico: Guaymas Basin, Gulf of California	27.01 N, 111.24 W	Feng et al., 2019
PIYJ00000000.1	Candidatus Bathyarchaeota archaeon isolate M10_bin1901	M10_bin1901	1.20226	44.8	83.96	4.67	40	Metagenome	Hydrothermal vent	Marine sediment sample collected at a deep sea vent site during cruise AT15-25 on Alvin dive 4460	Mexico: Guaymas Basin, Gulf of California	27.01 N, 111.24 W	Feng et al., 2019
PIYH00000000.1	Candidatus Bathyarchaeota archaeon isolate M10_bin1904	M10_bin1904	1.25742	42.7	77.57	1.87	0	Metagenome	Hydrothermal vent	Marine sediment sample collected at a deep sea vent site during cruise AT15-25 on Alvin dive 4460	Mexico: Guaymas Basin, Gulf of California	27.01 N, 111.24 W	Feng et al., 2019
PIYG00000000.1	Candidatus Bathyarchaeota archaeon isolate M10_bin208	M10_bin208	0.907528	41.1	74.37	1.71	33.33	Metagenome	Hydrothermal vent	Marine sediment sample collected at a deep sea vent site during cruise AT15-25 on Alvin dive 4460	Mexico: Guaymas Basin, Gulf of California	27.01 N, 111.24 W	Feng et al., 2019
PIYF00000000.1	Candidatus Bathyarchaeota archaeon isolate M10_bin214	M10_bin214	0.597499	37.2	65.87	0	0	Metagenome	Hydrothermal vent	Marine sediment sample collected at a deep sea vent site during cruise AT15-25 on Alvin dive 4460	Mexico: Guaymas Basin, Gulf of California	27.01 N, 111.24 W	Feng et al., 2019
PIYE00000000.1	Candidatus Bathyarchaeota archaeon isolate M10_bin241	M10_bin241	1.13201	47.1	88.35	2.02	33.33	Metagenome	Hydrothermal vent	Marine sediment sample collected at a deep sea vent site during cruise AT15-25 on Alvin dive 4460	Mexico: Guaymas Basin, Gulf of California	27.01 N, 111.24 W	Feng et al., 2019
PIYC00000000.1	Candidatus Bathyarchaeota archaeon isolate M10_bin26	M10_bin26	1.33126	51.9	88.32	2.8	0	Metagenome	Hydrothermal vent	Marine sediment sample collected at a deep sea vent site during cruise AT15-25 on Alvin dive 4460	Mexico: Guaymas Basin, Gulf of California	27.01 N, 111.24 W	Feng et al., 2019
PIYB00000000.1	Candidatus Bathyarchaeota archaeon isolate M8_bin162	M8_bin162	1.25117	46.8	85.12	4.67	0	Metagenome	Hydrothermal vent	Marine sediment sample collected at a deep sea vent site during cruise AT15-25 on Alvin dive 4460	Mexico: Guaymas Basin, Gulf of California	27.01 N, 111.24 W	Feng et al., 2019
PIYA00000000.1	Candidatus Bathyarchaeota archaeon isolate M8_bin163	M8_bin163	0.816136	43.4	79.44	0.93	0	Metagenome	Hydrothermal vent	Marine sediment sample collected at a deep sea vent site during cruise AT15-25 on Alvin dive 4460	Mexico: Guaymas Basin, Gulf of California	27.01 N, 111.24 W	Feng et al., 2019
PIXZ00000000.1	Candidatus Bathyarchaeota archaeon isolate M8_bin1642	M8_bin1642	1.09453	40.8	89.25	0.93	0	Metagenome	Hydrothermal vent	Marine sediment sample collected at a deep sea vent site during cruise AT15-25 on Alvin dive 4460	Mexico: Guaymas Basin, Gulf of California	27.01 N, 111.24 W	Feng et al., 2019
SOHV00000000.1	Candidatus Bathyarchaeota archaeon isolate E26_bin22	E26_bin22	1.14	44	88.94	0.93	0	Metagenome	Ocean	Deep sea sediments associated with petroleum seepage	Atlantic Ocean	26.59 N 87.51 W	Dong et al., 2019
SOHX00000000.1	Candidatus Bathyarchaeota archaeon isolate E26_bin4	E26_bin4	1.63	58.9	89.25	1.94	25	Metagenome	Ocean	Deep sea sediments associated with petroleum seepage	Atlantic Ocean	26.59 N 87.51 W	Dong et al., 2019
SOIQ00000000.1	Candidatus Bathyarchaeota archaeon isolate E29_bin39	E29_bin39	1.18	59.76	53.43	0.93	0	Metagenome	Ocean	Deep sea sediments associated with petroleum seepage	Atlantic Ocean	27.43 N 86.01 W	Dong et al., 2019
SOJA00000000.1	Candidatus Bathyarchaeota archaeon isolate E29_bin53	E29_bin53	1.64771	41.8669	96.88	4.67	0	Metagenome	Ocean	Deep sea sediments associated with petroleum seepage	Atlantic Ocean	27.43 N 86.01 W	Dong et al., 2019
SOJC00000000.1	Candidatus Bathyarchaeota archaeon isolate E29_bin60	E29_bin60	1.25	44.59	93.69	3.88	0	Metagenome	Ocean	Deep sea sediments associated with petroleum seepage	Atlantic Ocean	27.43 N 86.01 W	Dong et al., 2019
SOJY00000000.1	Candidatus Bathyarchaeota archaeon isolate E44_bin4	E44_bin4	1.59	43.35	86.84	3.74	0	Metagenome	Ocean	Deep sea sediments associated with petroleum seepage	Atlantic Ocean	26.28 N 86.81 W	Dong et al., 2019
SOJZ00000000.1	Candidatus Bathyarchaeota archaeon isolate E44_bin43	E44_bin43	1.88986	43.2267	97.82	1.87	0	Metagenome	Ocean	Deep sea sediments associated with petroleum seepage	Atlantic Ocean	26.28 N 86.81 W	Dong et al., 2019
PBSW00000000.1	Candidatus Bathyarchaeota archaeon isolate NP77	NP77	1.99625	48.39	92.99	3.31	0	Metagenome	Ocean	Surface water layer	North Pacific Ocean	20.82 N, 63.50 E	Tully et al., 2018
LSCO00000000.1	Candidatus Bathyarchaeota archaeon TCS64	TCS64	1.56	44.7	59.35	2.34	0	Metagenome	Ocean	Biofilm from deap sea brine pool	Saudi Arabia: Red Sea	21.16 N 38.53 E	Unpublished
DAZI00000000.1	Candidatus Bathyarchaeota archaeon UBA233	UBA233	1.58	40.7	97.35	2.8	0	Metagenome	Ocean	Marine sediment	Pacific Ocean	-	Parks DH et al., 2017
MNKC00000000.1	Crenarchaeota archaeon 13_1_20CM_2_53_14	13_1_20CM_2_53_14	1.5492	53.3	73.05	2.8	0	Metagenome	Soil	Soil sample from Angelo meadow plot 1, 20cm depth, 4 days after first rain event (27mm)	USA: Angelo, CA	39.74 N 123.63 W	Butterfield et al., 2016
MNHJ00000000.1	Crenarchaeota archaeon 13_1_40CM_2_52_14	13_1_40CM_2_52_14	1.69627	51.74	88.79	0.93	0	Metagenome	Soil	Soil sample from Angelo meadow plot 1, 40cm depth, 4 days after first rain event (27mm)	USA: Angelo, CA	39.74 N 123.63 W	Butterfield et al., 2016
MNGO00000000.1	Crenarchaeota archaeon 13_1_40CM_3_52_10	13_1_40CM_3_52_10	1.34514	51.85	77.88	0.93	0	Metagenome	Soil	Soil sample from Angelo meadow plot 1, 40cm depth, 6 days after first rain event (27mm)	USA: Angelo, CA	39.74 N 123.63 W	Butterfield et al., 2016
MNGN00000000.1	Crenarchaeota archaeon 13_1_40CM_3_52_17	13_1_40CM_3_52_17	1.77106	51.68	91.12	0.93	0	Metagenome	Soil	Soil sample from Angelo meadow plot 1, 40cm depth, 6 days after first rain event (27mm)	USA: Angelo, CA	39.74 N 123.63 W	Butterfield et al., 2016
MNGM00000000.1	Crenarchaeota archaeon 13_1_40CM_3_52_4	13_1_40CM_3_52_4	0.775972	52.05	50.49	0.97	0	Metagenome	Soil	Soil sample from Angelo meadow plot 1, 40cm depth, 6 days after first rain event (27mm)	USA: Angelo, CA	39.74 N 123.63 W	Butterfield et al., 2016
DAFH00000000.1	Candidatus Bathyarchaeota archaeon UBA185	UBA185	1.81	53.9	85.28	4.85	0	Metagenome	Soil	Soil	-	-	Parks DH et al., 2017
a The Taxon ID is obtained from the NCBI website (https://www.ncbi.nlm.nih.gov/), except for label b.
b The Taxon ID is obtained from the IMG website (https://img.jgi.doe.gov/cgi-bin/m/main.cgi).
c The quality of the genome bins is evaluated by CheckM (Parks et al., 2015)
