# Supplementary material for: Comparative Genomics Reveals Thermal Adaptation and a High Metabolic Diversity in “Candidatus Bathyarchaeia”
Source: mSystems. 2021 Jul 20;6(4):e00252-21. doi: 10.1128/mSystems.00252-21 (PMC8407382; doi:10.1128/mSystems.00252-21)
Supplement: DATA SET S2 [file msystems.00252-21-sd002.xls]

## Sheet: SData 2
Supplementary Data 2. List of genes assigned to metabolic pathways as shown in Figure 2 of the main text and others.
Pathway		No.	Gene name	KO	Function	Family
						1.1		1.2	1.3			3.1	4.1			4.3				5				7.2										7.4
						QZM_A2_bin_28	QZM_A3_bin_37	JZ_bin_32	QZM_A3_bin_17	QZM_A2_bin_24	QZM_A2_3_bin_19	JZ-2_2_bin_159	JZ-2_2_bin_135	DRTY-6_2_bin_141	JZ-2_2_bin_164	QZM_B1_bin_58	JZ-2_2_bin_143	QZM_A3_bin_30	QZM_A2_bin_35	JZ-2_2_bin_129	QZM_A1_bin_46	QZM_B1_bin_55	QZM_B4_bin_53	QZM_A2_bin_23	JZ-2_2_bin_4.3.1	JZ_bin_14	JZ_bin_36.3	JZ-2_2_bin_4.3.2	JZ_bin_36.2	JZ_bin_36.1	JZ_bin_23	QZM_B1_bin_12_1	JZ-2_2_bin_4.4	DRTY-8_2_bin_26	DRTY-6_2_bin_115	DGJ10_bin_21	DGJ8_bin_44_34	JZ_bin_7	DRTY-6_2_bin_98	QZM_B1_bin_37_1
Glycolysis		1	pmm-pgm	K15778	Phosphomannomutase / phosphoglucomutase	2	2	2	1	1	1	0	1	1	1	1	1	1	1	1	1	1	1	1	1	1	1	1	1	1	1	1	1	1	1	1	1	1	1	1
		2	glk	K00845	Glucokinase	1	1	1	2	2	1	0	0	0	0	0	1	0	1	1	1	1	1	1	1	1	0	1	1	1	1	1	0	0	0	0	0	0	0	0
			pfkC	K00918	ADP-dependent phosphofructokinase/glucokinase	0	0	0	0	0	0	1	1	0	0	0	0	0	0	0	0	0	0	0	0	0	0	0	0	0	0	0	0	0	0	0	0	0	0	0
		3	pgi	K01810	Glucose-6-phosphate isomerase	0	0	0	0	0	0	0	0	0	0	0	0	0	0	0	0	0	0	0	0	0	0	0	0	0	0	0	1	0	0	0	0	0	0	0
			pgi-pmi	K15916	Glucose/mannose-6-phosphate isomerase	0	0	1	1	1	1	1	1	1	1	1	1	0	1	1	1	1	1	0	0	0	0	0	0	0	0	0	0	0	0	1	1	0	1	1
			pgi1	K06859	Glucose-6-phosphate isomerase, archaeal	1	0	0	0	0	0	0	0	0	0	0	1	1	1	0	0	1	0	2	2	1	1	0	1	0	1	0	0	0	0	0	0	0	0	0
		4	pfkA	K00850	6-phosphofructokinase 1	0	0	0	0	0	0	0	1	0	0	0	1	1	1	0	0	0	0	1	1	1	1	1	1	1	1	0	0	0	1	1	1	1	2	1
			pfkC	K00918	ADP-dependent phosphofructokinase/glucokinase	0	0	0	0	0	0	1	1	0	0	0	0	0	0	0	0	0	0	0	0	0	0	0	0	0	0	0	0	0	0	0	0	0	0	0
			pfk	K21071	ATP-dependent phosphofructokinase / diphosphate-dependent phosphofructokinase	0	0	0	0	0	0	0	1	0	0	0	0	0	0	0	0	0	0	1	1	1	1	1	1	0	0	1	0	1	0	1	1	1	1	1
		5	fbaA	K01624	Fructose-bisphosphate aldolase, class II	0	0	0	0	0	0	0	4	0	0	0	1	1	1	0	0	0	0	0	1	0	1	0	1	1	1	1	1	1	0	1	1	1	1	1
			fbaB	K11645	Fructose-bisphosphate aldolase, class I	1	1	0	3	3	0	0	1	0	1	1	0	0	0	0	0	0	0	0	0	0	0	0	0	0	0	0	0	0	0	0	0	0	0	0
			K16306	K16306	Fructose-bisphosphate aldolase / 2-amino-3,7-dideoxy-D-threo-hept-6-ulosonate synthase	1	1	2	3	3	1	1	3	1	1	0	1	0	0	0	0	0	0	0	0	0	0	1	0	0	0	3	1	1	1	1	1	0	2	0
			fructose 1	K01622	Fructose 1,6-bisphosphate aldolase/phosphatase	3	3	1	1	1	0	0	1	1	1	1	1	1	1	1	1	1	0	0	0	0	0	0	0	2	1	0	0	0	1	1	2	1	1	2
		6	GAPDH, gapA	K00134	Glyceraldehyde 3-phosphate dehydrogenase	1	0	1	1	1	0	0	1	1	1	1	1	1	1	0	1	1	1	0	1	1	1	1	1	1	1	0	0	1	1	2	1	1	1	2
			gap2	K00150	Glyceraldehyde-3-phosphate dehydrogenase (NAD(P))	0	0	0	0	0	0	1	0	1	1	1	0	0	0	0	0	0	0	0	0	0	0	0	0	0	0	0	0	0	0	0	0	0	0	0
		7	PGK	K00927	Phosphoglycerate kinase	1	1	1	1	1	1	2	1	1	1	1	1	1	1	1	1	1	1	0	0	1	1	1	1	2	1	0	0	1	1	2	1	1	1	1
		8	apgM	K15635	2,3-bisphosphoglycerate-independent phosphoglycerate mutase	1	0	1	1	1	0	2	1	1	1	1	2	1	2	1	1	1	1	1	1	1	1	1	1	1	1	1	0	1	1	2	1	1	1	1
		9	ENO	K01689	Enolase	1	1	1	1	1	0	1	1	1	2	0	2	1	2	1	0	2	1	1	1	1	1	1	1	1	1	1	0	1	1	2	2	1	1	1
		10	PK, pyk	K00873	Pyruvate kinase	0	0	0	0	0	0	0	0	0	0	0	0	0	0	0	0	0	0	0	0	0	0	0	0	0	0	0	0	0	0	0	0	0	0	0
			PKLR	K12406	Pyruvate kinase isozymes R/L	0	0	0	0	0	0	0	0	0	0	0	0	0	0	0	0	0	0	0	0	0	0	0	0	0	0	0	0	0	0	0	0	0	0	0
			ppdK	K01006	Pyruvate, orthophosphate dikinase	0	0	0	0	0	0	0	0	0	0	1	1	1	1	1	1	1	1	0	0	0	0	0	0	0	0	0	0	0	0	0	0	0	0	0
			pps, ppsA	K01007	Pyruvate, water dikinase	2	1	1	2	1	2	1	1	1	1	0	0	0	0	0	0	0	0	2	2	1	1	1	1	1	1	0	0	1	1	1	1	1	1	1
		11	TPI, tpiA	K01803	Triosephosphate isomerase (TIM)	1	1	1	1	1	1	1	1	1	1	1	1	1	1	1	1	1	1	1	1	1	1	0	1	1	1	1	1	1	0	1	1	1	1	1
Gluconeogenesis		12	pckA, PCK	K01596	Phosphoenolpyruvate carboxykinase (GTP)	0	0	1	0	0	0	0	1	1	1	0	0	0	0	1	1	1	1	1	1	1	1	1	1	1	1	0	0	1	1	0	0	0	1	0
			E4.1.1.49, pckA	K01610	Phosphoenolpyruvate carboxykinase (ATP)	0	0	0	1	1	1	1	0	0	0	1	1	1	1	0	0	0	0	0	0	0	0	0	0	0	0	0	0	0	0	0	0	0	0	0
		13	FBP	K03841	Fructose-1,6-bisphosphatase I	0	0	0	0	0	0	0	0	0	0	0	1	1	1	0	0	0	0	0	0	0	0	0	0	0	0	0	0	0	0	0	0	0	0	0
			glpX	K02446	Fructose-1,6-bisphosphatase II	0	0	0	0	0	0	0	0	0	0	0	0	0	0	0	0	0	0	0	0	0	0	0	0	0	0	0	0	0	1	1	0	0	0	1
			fructose 1	K01622	Fructose 1,6-bisphosphate aldolase/phosphatase	3	3	1	1	1	0	0	1	1	1	1	1	1	1	1	1	1	0	0	0	0	0	0	0	2	1	0	0	0	1	1	2	1	1	2
			pfk	K21071	ATP-dependent phosphofructokinase / diphosphate-dependent phosphofructokinase	0	0	0	0	0	0	0	1	0	0	0	0	0	0	0	0	0	0	1	1	1	1	1	1	0	0	1	0	1	0	1	1	1	1	1
Pentose phosphate pathway	Reverse ribulose monophosphate pathway	14	hxlB	K08094	6-phospho-3-hexuloisomerase	1	1	1	1	1	0	1	1	1	1	1	1	1	1	1	1	1	0	0	0	0	0	0	0	0	0	0	0	1	1	1	1	1	1	1
		15	hxlA	K08093	3-hexulose-6-phosphate synthase	0	0	1	0	0	0	0	0	0	0	0	0	0	0	0	0	0	0	0	0	0	0	0	0	0	0	0	0	0	0	0	0	0	0	0
			fae-hps	K13812	Bifunctional enzyme Fae/Hps	2	1	0	1	1	1	1	2	1	1	2	1	1	1	1	1	1	1	0	0	0	0	0	0	0	0	0	0	1	1	0	1	1	1	1
	Non-oxidative phase	16	tktA, tktB	K00615	Transketolase	0	0	0	0	0	0	0	0	0	0	1	2	2	2	2	0	2	2	1	1	1	1	0	1	2	1	4	3	0	0	0	0	0	0	0
			tktA, tktB	K00615	Transketolase	0	0	0	0	0	0	0	0	0	0	1	2	2	2	2	0	2	2	1	1	1	1	0	1	2	1	4	3	0	0	0	0	0	0	0
		17	talA, talB	K00616	Transaldolase	0	0	0	0	0	0	0	0	0	0	0	0	0	0	0	0	0	0	0	0	1	0	0	0	1	1	2	1	0	0	0	0	0	0	0
		18	rpe, RPE	K01783	Ribulose-phosphate 3-epimerase	1	0	0	0	0	0	0	1	0	0	0	0	0	0	0	0	0	0	1	1	0	1	1	1	1	1	0	1	0	0	0	0	0	0	0
		19	rpiA	K01807	Ribose 5-phosphate isomerase A	0	0	1	1	1	1	1	1	1	1	1	1	1	1	1	0	1	1	1	1	1	1	1	1	1	1	1	1	1	1	1	1	1	1	1
			rpiB	K01808	Ribose 5-phosphate isomerase B	1	1	1	0	0	0	0	0	0	0	0	0	0	0	0	0	0	0	0	1	1	1	0	1	1	1	0	0	0	0	0	0	0	0	0
	PRPP biosynthesis	20	rbsK	K00852	Ribokinase	1	0	1	0	0	0	1	2	1	1	2	1	1	1	1	1	1	1	3	3	0	1	0	1	1	1	1	0	2	1	1	2	1	2	2
		21	PRPS	K00948	Ribose-phosphate pyrophosphokinase	1	1	1	1	1	2	1	1	1	1	1	1	0	1	1	1	1	1	1	1	1	1	2	1	1	1	0	0	1	1	1	1	1	1	1
AMP metabolism		22	APRT, apt	K00759	Adenine phosphoribosyltransferase	1	1	1	2	1	1	2	2	1	1	1	1	1	1	1	0	1	1	1	1	1	1	1	1	1	1	1	1	2	1	1	1	1	1	1
		23	ampp	K18931	AMP phosphorylase	1	1	1	1	1	1	1	1	1	1	1	1	1	1	1	0	2	0	1	1	1	1	1	1	1	1	1	1	1	0	0	0	0	1	0
		24	K18237	K18237	Ribose 1,5-bisphosphate isomerase	1	1	1	1	1	1	2	1	1	1	1	1	1	1	1	1	1	1	0	0	0	0	0	0	0	0	0	0	1	0	0	0	0	1	0
		25	rbcL	K01601	Ribulose-bisphosphate carboxylase large chain	1	0	1	1	1	1	1	2	1	1	1	1	1	1	1	1	1	0	1	1	0	0	0	0	0	0	0	0	2	0	0	0	0	1	0
Reductive acetyl-CoA pathway (Wood-Ljungdahl pathway)	Bacteria-type WL pathway	26	cdhA	K00192	CO dehydrogenase/acetyl-CoA decarbonylase/synthase complex subunit alpha	1	0	1	1	1	1	0	2	2	2	1	1	1	1	1	0	2	1	1	1	2	1	1	1	1	1	2	0	2	0	1	1	1	1	1
			cdhB	K00195	CO dehydrogenase/acetyl-CoA decarbonylase/synthase complex subunit epsilon	1	1	1	1	1	1	0	1	1	1	1	1	1	1	1	1	1	1	1	1	1	0	1	1	1	1	1	0	1	0	1	1	1	1	1
			cooF	K00196	Anaerobic carbon-monoxide dehydrogenase iron sulfur subunit	0	0	0	0	0	0	1	1	0	0	1	1	1	1	0	0	0	0	0	0	0	0	0	0	0	0	0	1	0	0	0	0	0	1	0
			cooS, acsA	K00198	Anaerobic carbon-monoxide dehydrogenase catalytic subunit	0	0	0	0	0	0	1	0	0	0	0	0	0	0	0	0	0	0	0	0	0	0	0	0	0	0	0	0	0	0	0	0	0	0	0
		27	fdhA	K05299	Formate dehydrogenase (NADP+) alpha subunit	0	0	0	0	0	0	0	0	0	0	0	0	0	0	0	0	1	1	0	0	0	0	0	0	0	0	0	0	0	0	0	0	0	0	1
		28	fhs	K01938	Formate--tetrahydrofolate ligase	0	0	0	0	0	0	0	0	0	0	0	0	0	0	1	1	1	1	0	0	0	0	0	0	0	0	0	0	0	0	0	0	0	0	0
		29	folD	K01491	Methylenetetrahydrofolate dehydrogenase (NADP+) / methenyltetrahydrofolate cyclohydrolase	0	0	1	1	1	1	0	0	1	1	0	0	0	0	1	1	1	1	0	0	0	0	0	0	0	0	0	0	0	0	0	0	0	0	0
			folD	K01491	Methylenetetrahydrofolate dehydrogenase (NADP+) / methenyltetrahydrofolate cyclohydrolase	0	0	1	1	1	1	0	0	1	1	0	0	0	0	1	1	1	1	0	0	0	0	0	0	0	0	0	0	0	0	0	0	0	0	0
		30	metF, MTHFR	K00297	Methylenetetrahydrofolate reductase (NADPH)	0	0	0	0	0	0	0	0	0	0	0	0	0	0	0	0	0	0	0	0	0	0	0	0	0	0	0	0	0	0	0	0	0	0	0
		31	cdhD, acsD	K00194	CO dehydrogenase/acetyl-CoA decarbonylase/synthase complex subunit delta	1	1	1	2	2	1	1	2	2	2	2	1	1	1	1	1	1	1	1	1	1	0	1	1	1	1	1	2	1	1	1	1	1	1	1
			cdhE, acsC	K00197	CO dehydrogenase/acetyl-CoA decarbonylase/synthase complex subunit gamma	1	1	2	2	2	0	1	2	2	2	2	1	1	1	1	1	1	1	1	1	1	0	1	1	1	1	1	2	1	1	1	1	1	1	1
			acsB	K14138	Acetyl-CoA synthase	0	0	1	0	0	0	1	0	0	0	2	0	0	0	0	0	0	0	0	0	0	0	0	0	0	0	0	0	0	0	0	0	0	0	0
	Archaeal-type WL pathway	32	fwdA, fmdA	K00200	Formylmethanofuran dehydrogenase subunit A	1	1	1	1	1	1	1	1	1	1	2	1	1	1	1	1	1	1	2	1	1	1	1	1	1	1	1	1	1	1	2	1	1	1	1
			fwdB, fmdB	K00201	Formylmethanofuran dehydrogenase subunit B	1	1	1	1	1	1	1	1	1	1	1	1	1	1	1	1	1	1	1	1	2	0	1	1	1	1	1	0	1	1	1	1	1	1	1
			fwdC, fmdC	K00202	Formylmethanofuran dehydrogenase subunit C	1	1	1	1	1	1	1	1	1	1	1	1	1	1	0	0	1	1	1	1	1	1	1	1	1	1	1	1	0	1	1	1	1	1	1
			fwdD, fmdD	K00203	Formylmethanofuran dehydrogenase subunit D	1	1	1	1	1	1	1	1	1	1	1	1	1	1	1	1	1	1	1	1	2	0	1	1	1	1	1	0	1	1	0	1	1	1	1
			fwdE, fmdE	K11261	Formylmethanofuran dehydrogenase subunit E	0	0	0	0	0	0	0	0	0	0	0	0	0	0	0	0	1	1	0	0	0	0	0	0	2	1	0	0	1	0	0	0	0	1	0
			fwdF, fmdF	K00205	4Fe-4S ferredoxin	0	0	0	0	0	0	0	0	0	0	0	0	0	0	0	0	0	0	1	1	1	1	0	1	2	3	0	1	1	1	0	1	1	2	1
		33	ftr	K00672	Formylmethanofuran--tetrahydromethanopterin N-formyltransferase	1	1	1	1	1	0	1	2	1	1	3	2	2	2	1	1	1	1	2	3	2	1	2	2	2	2	1	0	2	2	2	2	1	2	2
		34	mch	K01499	Methenyltetrahydromethanopterin cyclohydrolase	1	1	1	1	1	1	1	1	1	1	1	1	0	1	1	2	1	1	1	1	1	1	2	1	1	1	1	1	0	1	1	1	1	1	1
		35	mtd	K00319	Methylenetetrahydromethanopterin dehydrogenase	1	0	1	2	1	0	1	1	1	1	0	1	1	1	2	2	2	2	2	0	1	1	1	1	0	1	1	1	0	0	0	1	0	1	1
		36	mtdB	K10714	Methylene-tetrahydromethanopterin dehydrogenase	0	0	0	0	0	0	0	0	0	0	0	0	0	0	0	0	0	0	0	0	0	0	0	1	1	1	0	0	0	1	1	1	0	1	1
		37	mer	K00320	5,10-methylenetetrahydromethanopterin reductase	1	0	1	1	1	1	0	2	2	2	2	2	2	2	1	0	0	0	1	0	0	0	0	0	0	0	0	0	0	0	0	0	0	0	0
		38	cdhC	K00193	CO dehydrogenase/acetyl-CoA decarbonylase/synthase complex subunit beta	1	1	1	1	1	1	0	1	1	1	1	1	1	2	1	1	1	1	1	1	1	0	1	1	1	1	1	0	1	0	1	1	1	1	1
			cdhD, acsD	K00194	CO dehydrogenase/acetyl-CoA decarbonylase/synthase complex subunit delta	1	1	1	2	2	1	1	2	2	2	2	1	1	1	1	1	1	1	1	1	1	0	1	1	1	1	1	2	1	1	1	1	1	1	1
			cdhE, acsC	K00197	CO dehydrogenase/acetyl-CoA decarbonylase/synthase complex subunit gamma	1	1	2	2	2	0	1	2	2	2	2	1	1	1	1	1	1	1	1	1	1	0	1	1	1	1	1	2	1	1	1	1	1	1	1
Formate dehydrogenase		39	fdoG, fdhF, fdwA	K00123	Formate dehydrogenase major subunit	0	0	0	1	0	0	2	0	1	1	0	0	0	1	2	1	1	0	0	0	0	0	0	0	0	0	0	0	0	0	0	0	0	0	0
			fdoH, fdsB	K00124	Formate dehydrogenase iron-sulfur subunit	0	0	0	0	0	0	2	0	0	0	0	0	0	1	1	1	1	0	0	0	0	0	0	0	0	0	0	0	0	0	0	0	0	0	0
Reductive citrate cycle (rTCA cycle)		40	ppdK	K01006	Pyruvate, orthophosphate dikinase	0	0	0	0	0	0	0	0	0	0	1	1	1	1	1	1	1	1	0	0	0	0	0	0	0	0	0	0	0	0	0	0	0	0	0
			pps, ppsA	K01007	Pyruvate, water dikinase	2	1	1	2	1	2	1	1	1	1	0	0	0	0	0	0	0	0	2	2	1	1	1	1	1	1	0	0	1	1	1	1	1	1	1
		41	porA	K00169	Pyruvate ferredoxin oxidoreductase alpha subunit	1	1	1	1	1	1	1	1	1	1	2	1	0	0	7	6	3	3	1	1	1	1	1	1	1	1	1	0	0	1	1	1	1	1	0
			porB	K00170	Pyruvate ferredoxin oxidoreductase beta subunit	1	1	1	1	1	1	2	1	1	1	2	2	1	1	4	4	2	2	1	1	1	1	0	1	1	1	1	0	1	1	2	2	2	2	0
			porD	K00171	Pyruvate ferredoxin oxidoreductase delta subunit	1	1	1	1	1	0	2	1	1	1	2	2	0	1	1	1	1	1	1	1	1	1	1	1	1	1	1	0	0	1	1	1	1	2	0
			porG	K00172	Pyruvate ferredoxin oxidoreductase gamma subunit	1	1	1	1	1	0	2	1	1	1	2	2	0	1	6	8	5	5	1	1	1	1	1	1	1	1	1	0	0	1	2	2	2	2	0
		42	korA, oorA, oforA	K00174	2-oxoglutarate/2-oxoacid ferredoxin oxidoreductase subunit alpha	0	0	0	0	0	0	2	1	1	0	0	0	0	0	2	6	2	2	0	0	0	0	0	0	1	0	0	0	0	2	5	3	2	2	5
			korB, oorB, oforB	K00175	2-oxoglutarate/2-oxoacid ferredoxin oxidoreductase subunit beta	0	0	0	0	0	0	2	1	1	0	0	0	0	0	2	4	2	2	1	0	0	0	0	0	1	0	0	0	0	2	4	3	2	2	4
			DLD, lpd, pdhD	K00382	Dihydrolipoamide dehydrogenase	0	0	0	0	0	0	0	1	1	1	0	0	0	0	1	0	1	1	2	0	0	0	0	0	0	0	1	1	0	0	2	0	0	0	1
			DLAT, aceF, pdhC	K00627	Pyruvate dehydrogenase E2 component (dihydrolipoamide acetyltransferase)	0	0	0	0	0	0	1	2	1	1	0	0	0	0	0	0	0	0	1	0	0	0	2	0	1	0	0	0	0	1	2	0	1	1	1
		43	ppc	K01595	Phosphoenolpyruvate carboxylase	0	0	1	0	0	0	1	0	0	0	0	1	0	0	0	0	0	0	0	0	0	0	0	0	0	0	1	1	2	0	1	0	1	0	0
		44	pycA	K01959	Pyruvate carboxylase subunit A	0	0	0	0	0	0	0	0	0	0	0	0	0	0	0	0	0	0	0	0	0	0	0	0	0	0	0	0	0	0	0	0	1	0	0
			pycB	K01960	Pyruvate carboxylase subunit B	0	0	0	0	0	0	0	0	0	0	0	0	0	0	0	0	0	0	0	0	0	0	0	0	0	0	0	0	0	1	2	1	1	0	1
		45	mdh	K00024	Malate dehydrogenase	1	1	1	1	1	1	1	0	0	0	1	1	1	1	1	0	1	1	1	1	1	1	0	1	0	0	1	1	0	1	0	0	1	0	1
			ME2, sfcA, maeA	K00027	Malate dehydrogenase (oxaloacetate-decarboxylating)	0	0	0	0	0	0	1	1	1	1	1	1	1	1	1	0	2	0	0	0	0	0	0	0	3	1	0	0	0	1	1	1	0	1	1
		46	fumA	K01677	Fumarate hydratase subunit alpha	0	0	1	1	1	1	1	1	1	1	1	1	0	0	2	2	1	0	2	1	1	1	0	0	1	1	1	1	0	1	1	1	1	1	1
			fumB	K01678	Fumarate hydratase subunit beta	0	0	1	1	1	1	1	1	1	1	1	1	0	0	2	1	1	0	1	2	0	1	0	0	1	1	1	1	0	1	1	1	1	1	1
			fumC, FH	K01679	Fumarate hydratase, class II	1	1	0	0	0	0	0	0	0	0	0	0	0	0	0	0	0	0	0	0	0	0	0	0	0	0	0	0	0	0	0	0	0	0	0
		47	sdhA, frdA	K00239	Succinate dehydrogenase / fumarate reductase, flavoprotein subunit	0	0	0	0	0	0	0	0	0	0	0	0	0	0	1	0	1	0	0	0	0	0	0	0	1	0	0	0	0	1	0	1	1	1	1
			sdhB, frdB	K00240	Succinate dehydrogenase / fumarate reductase, iron-sulfur subunit	0	0	0	0	0	0	0	1	0	0	0	0	0	0	0	0	0	0	0	0	0	0	0	0	0	0	0	0	0	0	0	0	0	0	0
			frdA	K00244	Fumarate reductase flavoprotein subunit	0	0	0	0	0	0	0	0	0	0	0	0	0	0	0	0	0	0	0	0	0	0	0	0	1	1	0	0	0	0	0	0	0	0	0
			tfrA	K18209	Fumarate reductase (CoM/CoB) subunit A	0	0	0	0	0	0	1	1	0	0	0	0	0	0	1	0	1	1	0	0	0	0	0	0	0	0	0	0	0	0	0	0	0	0	0
		48	sucD	K01902	Succinyl-CoA synthetase alpha subunit	0	0	0	0	0	0	2	0	1	1	0	0	0	0	1	1	0	0	0	0	0	0	0	0	0	0	0	0	0	1	1	1	1	1	1
			sucC	K01903	Succinyl-CoA synthetase beta subunit	0	0	0	0	0	0	2	0	1	1	0	0	0	0	1	1	0	0	0	0	0	0	0	0	1	0	0	0	0	1	1	1	1	1	1
		49	korA, oorA, oforA	K00174	2-oxoglutarate/2-oxoacid ferredoxin oxidoreductase subunit alpha	0	0	0	0	0	0	2	1	1	0	0	0	0	0	2	6	2	2	0	0	0	0	0	0	1	0	0	0	0	2	5	3	2	2	5
			korB, oorB, oforB	K00175	2-oxoglutarate/2-oxoacid ferredoxin oxidoreductase subunit beta	0	0	0	0	0	0	2	1	1	0	0	0	0	0	2	4	2	2	1	0	0	0	0	0	1	0	0	0	0	2	4	3	2	2	4
			korD, oorD	K00176	2-oxoglutarate ferredoxin oxidoreductase subunit delta	0	0	0	0	0	0	2	0	0	0	0	0	0	0	0	0	1	1	0	0	0	0	0	0	1	0	0	0	0	1	1	1	1	1	2
			korC, oorC	K00177	2-oxoglutarate ferredoxin oxidoreductase subunit gamma	0	0	0	0	0	0	2	0	0	0	0	0	0	0	1	1	1	1	0	0	0	0	0	0	1	0	0	0	0	2	2	2	2	2	3
		50	IDH3	K00030	Isocitrate dehydrogenase (NAD+)	1	0	0	0	0	0	0	1	1	1	0	0	0	0	0	0	0	0	1	1	0	0	0	1	0	1	1	1	0	0	0	0	0	0	0
			IDH1, IDH2, icd	K00031	Isocitrate dehydrogenase	0	0	1	0	0	0	1	0	0	0	1	1	0	1	0	0	0	0	0	0	0	0	0	0	0	0	0	0	1	0	0	0	0	1	0
		51	ACO, acnA	K01681	Aconitate hydratase	0	0	0	0	0	0	0	0	0	0	1	0	0	1	0	0	0	0	0	0	0	0	0	0	0	0	0	0	0	0	0	0	0	0	0
		52	aclA	K15230	ATP-citrate lyase alpha-subunit	0	0	0	0	0	0	0	0	0	0	0	0	0	0	0	0	0	0	0	0	0	0	0	0	0	0	0	0	0	0	0	0	0	0	0
			aclB	K15231	ATP-citrate lyase beta-subunit	0	0	0	0	0	0	0	0	0	0	0	0	0	0	0	0	0	0	0	0	0	0	0	0	0	0	0	0	0	0	0	0	0	0	0
TCA cycle		53	CS, gltA	K01647	Citrate synthase	0	0	0	0	0	0	0	0	0	0	0	0	0	0	0	0	0	0	0	0	0	0	0	0	0	0	0	0	0	0	0	0	0	0	0
			E2.3.3.3	K05942	Citrate (Re)-synthase	0	0	0	0	0	0	0	0	0	0	0	0	0	0	0	0	0	0	0	0	0	0	0	0	0	0	0	0	0	0	0	0	0	0	0
Nitrogen metabolism		54	aspB	K00812	Aspartate aminotransferase	0	0	0	0	0	0	0	1	1	0	1	1	2	1	0	2	0	0	1	1	1	1	2	1	2	2	2	2	1	0	1	1	0	1	0
		55	gudB, rocG	K00260	Glutamate dehydrogenase	0	0	0	0	0	0	0	0	0	0	1	0	0	0	1	0	0	0	0	0	0	0	0	0	0	0	0	0	0	1	2	1	0	0	0
			GLUD1_2, gdhA	K00261	Glutamate dehydrogenase (NAD(P)+)	1	1	0	0	0	0	1	2	1	1	1	0	0	0	0	0	0	0	0	0	0	0	0	0	0	0	0	0	0	0	2	2	1	1	0
			gltD	K00266	Glutamate synthase (NADPH) small chain	2	0	0	1	0	0	0	1	1	1	0	1	0	0	0	0	1	1	2	1	1	1	2	2	1	1	1	0	1	1	2	1	1	2	0
			gdhA	K00262	Glutamate dehydrogenase (NADP+)	0	0	0	0	0	0	0	0	0	0	0	0	0	0	0	0	1	1	0	0	0	0	0	0	0	0	0	0	0	0	0	0	0	0	0
		56	carB, CPA2	K01955	Carbamoyl-phosphate synthase large subunit	0	0	0	0	0	0	1	2	1	1	4	1	2	1	0	0	0	0	1	0	2	1	4	1	2	1	0	1	2	0	2	2	1	1	2
			carA, CPA1	K01956	Carbamoyl-phosphate synthase small subunit	0	0	0	0	0	0	1	1	1	1	2	1	0	1	0	0	0	0	1	0	1	1	2	1	1	1	0	1	1	0	1	0	1	1	1
			purQ	K23265	Phosphoribosylformylglycinamidine synthase subunit PurQ / glutaminase	0	0	1	1	1	1	0	0	1	1	0	0	0	0	0	0	0	0	0	0	0	0	0	0	0	0	0	0	0	0	0	0	0	0	0
		57	glnA, GLUL	K01915	Glutamine synthetase	1	1	1	1	1	1	1	1	1	1	1	1	0	1	1	1	1	1	1	1	1	1	3	1	2	1	1	1	1	2	2	1	1	1	2
		58	nirA	K00366	Ferredoxin-nitrite reductase	0	0	0	0	0	0	0	0	0	0	1	0	0	0	0	0	0	0	0	0	0	0	0	0	0	1	0	0	0	0	0	0	0	0	0
		59	NRT, narK, nrtP, nasA	K02575	MFS transporter, NNP family, nitrate/nitrite transporter	0	0	0	0	0	0	0	0	0	0	0	0	0	0	1	0	0	0	0	0	0	0	0	0	0	0	0	0	0	0	0	0	0	0	0
			nrtC, nasD	K15578	Nitrate/nitrite transport system ATP-binding protein	0	0	0	0	0	0	0	0	0	0	0	0	0	0	0	0	0	0	1	0	0	0	0	0	0	0	0	0	0	0	0	0	0	0	0
		60	NRT, narK, nrtP, nasA	K02575	MFS transporter, NNP family, nitrate/nitrite transporter	0	0	0	0	0	0	0	0	0	0	0	0	0	0	1	0	0	0	0	0	0	0	0	0	0	0	0	0	0	0	0	0	0	0	0
Urea cycle		61	arcC	K00926	Carbamate kinase	0	0	0	0	0	0	0	0	0	0	0	0	0	0	1	1	1	1	0	0	0	0	0	0	0	0	0	0	0	0	0	0	0	0	0
		62	OTC, argF, argI	K00611	Ornithine carbamoyltransferase	0	0	1	1	1	1	1	1	1	1	0	2	2	2	2	2	2	2	1	1	1	1	1	1	1	1	1	1	1	1	1	2	1	1	1
		63	argG, ASS1	K01940	Argininosuccinate synthase	2	1	2	2	2	2	1	2	1	1	2	2	1	1	1	1	1	1	1	1	1	1	1	1	1	1	1	1	0	0	1	0	0	1	0
		64	argH, ASL	K01755	Argininosuccinate lyase	1	1	1	1	1	1	1	1	1	1	1	1	1	0	1	1	1	1	1	1	1	1	1	1	1	1	1	1	1	0	2	0	0	1	1
		65	rocF, arg	K01476	Arginase	0	0	0	0	0	0	0	0	0	0	0	0	0	0	1	0	0	1	0	0	0	0	0	0	0	0	0	0	0	0	0	0	0	0	0
		66	arcA	K01478	Arginine deiminase	0	0	0	0	0	0	0	0	0	0	0	0	0	0	1	1	3	2	0	0	0	0	0	0	0	0	0	0	0	0	0	0	0	0	0
Fermentation	Acetate	67	acdA	K01905	Acetate---CoA ligase (ADP-forming) subunit alpha	1	0	1	1	1	1	1	3	1	1	1	1	3	3	2	1	3	2	1	1	1	1	1	1	1	1	1	1	1	0	1	0	0	1	0
			acdB	K22224	Acetate---CoA ligase (ADP-forming) subunit beta	0	0	0	0	0	0	1	1	0	0	0	1	1	1	1	1	2	1	0	0	0	0	1	0	1	0	0	0	0	1	1	0	1	2	1
		68	pta	K00625	Phosphate acetyltransferase	0	0	0	0	0	0	0	0	0	0	0	0	0	0	0	0	0	0	0	0	0	0	1	0	0	0	0	0	0	0	0	0	0	0	0
		69	ackA	K00925	Acetate kinase	0	0	0	0	0	0	0	0	0	0	1	1	1	1	0	0	0	0	0	0	0	0	0	0	0	0	0	0	0	0	0	0	0	0	0
		70	acyP	K01512	Acylphosphatase	2	0	1	1	1	1	0	1	1	1	1	1	1	1	1	0	1	1	0	1	0	1	0	1	1	1	1	1	1	1	0	1	1	1	1
		71	ACSS	K01895	Acetyl-CoA synthetase	1	0	0	0	0	0	0	1	1	1	0	0	0	0	0	0	0	0	1	0	1	0	1	1	1	1	0	1	0	0	2	1	0	1	2
	Ethanol	72	aor	K03738	Aldehyde:ferredoxin oxidoreductase	9	5	8	9	9	5	6	4	4	4	6	9	8	7	8	8	8	6	8	6	6	8	7	6	5	8	4	2	5	3	6	5	4	10	3
		73	adh	K00001	Alcohol dehydrogenase, class IV	0	0	1	1	1	1	0	0	0	0	0	0	0	0	0	0	0	0	0	0	0	0	0	0	0	1	0	0	0	0	0	0	0	0	0
			adhP	K13953	Alcohol dehydrogenase, propanol-preferring	0	0	0	0	0	0	0	0	0	1	1	1	1	1	0	0	0	0	0	0	0	0	0	0	1	4	0	0	1	0	0	0	0	0	0
			yiaY	K13954	Alcohol dehydrogenase	0	0	0	0	0	0	0	0	0	1	0	0	0	0	0	0	0	0	0	0	0	0	0	0	0	0	1	1	0	0	0	0	0	0	0
Lactate		74	larA	K22373	Lactate racemase	0	0	1	1	1	1	0	0	0	1	0	0	0	0	0	0	0	0	1	1	1	1	1	1	0	0	0	0	0	0	0	0	0	0	0
		75	LDHD, dld	K00102	D-lactate dehydrogenase (cytochrome)	0	0	0	0	0	0	0	1	0	0	0	0	0	0	0	0	0	0	0	0	0	0	0	0	0	0	0	0	0	0	0	0	0	0	0
Sulfur metabolism	Assimilatory sulfate reduction	80	sir	K00392	Sulfite reductase (ferredoxin)	0	0	0	0	0	0	0	1	1	0	1	0	1	1	0	0	0	0	1	0	0	0	0	0	0	0	0	1	0	0	0	0	0	0	0
		81	cysH	K00390	Phosphoadenosine phosphosulfate reductase	0	0	1	1	1	0	0	1	0	0	1	0	0	0	0	0	0	0	0	0	0	0	0	0	0	0	0	0	0	0	0	0	0	0	0
		82	cysNC	K00955	Bifunctional enzyme CysN/CysC	0	0	0	0	0	0	0	0	0	0	0	0	0	0	0	0	1	1	0	0	0	0	0	0	0	0	0	0	0	0	0	0	0	0	0
			cysC	K00860	Adenylylsulfate kinase	1	0	1	1	1	1	0	1	1	1	1	1	1	1	1	1	1	1	1	1	0	1	0	0	1	1	0	0	1	1	1	1	1	1	0
		83	cysNC	K00955	Bifunctional enzyme CysN/CysC	0	0	0	0	0	0	0	0	0	0	0	0	0	0	0	0	1	1	0	0	0	0	0	0	0	0	0	0	0	0	0	0	0	0	0
			cysD	K00957	Sulfate adenylyltransferase subunit 2	0	0	0	0	0	0	0	0	0	0	0	0	0	0	0	0	0	0	0	0	0	0	0	0	0	0	0	0	0	0	0	0	0	0	1
			sat, met3	K00958	Sulfate adenylyltransferase	0	0	0	0	0	0	0	1	0	0	1	0	0	0	0	0	0	0	0	0	0	0	0	0	0	0	0	0	0	0	0	0	0	0	0
	Other sulfur related metabolism pathways	76	cysK	K01738	Cysteine synthase	0	0	1	1	0	0	0	2	0	0	2	1	0	0	1	0	1	1	1	1	1	1	0	1	0	1	1	0	0	0	2	0	0	0	0
			cysO	K10150	Cysteine synthase / O-phosphoserine sulfhydrylase / cystathionine beta-synthase	0	0	1	1	1	1	0	0	0	0	0	0	0	0	0	0	0	0	0	0	0	0	0	0	0	0	0	0	0	0	1	0	1	1	0
		77	cysE	K00640	Serine O-acetyltransferase	0	0	0	0	0	0	0	0	0	0	1	1	1	1	0	0	0	0	1	1	1	1	0	1	0	1	0	0	0	0	0	0	0	0	0
		78	phsA, psrA	K08352	Thiosulfate reductase / polysulfide reductase chain A	0	0	0	0	0	0	0	0	0	0	0	0	0	0	0	0	1	0	0	0	0	0	0	0	1	1	0	0	0	0	0	0	0	1	0
		79	TST, MPST, sseA	K01011	Thiosulfate/3-mercaptopyruvate sulfurtransferase	0	0	0	0	0	0	0	0	0	0	2	0	0	0	0	0	0	0	0	0	0	0	0	0	0	2	0	0	0	0	0	0	0	0	0
		84	hydB	K17996	Sulfhydrogenase subunit beta (sulfur reductase)	0	1	1	1	1	1	0	0	0	0	0	0	0	0	0	0	0	0	0	0	0	0	0	0	0	0	0	0	0	0	0	0	0	0	0
Beta-oxidation pathway		85	atoB	K00626	Acetyl-CoA C-acetyltransferase	1	1	1	1	1	1	2	1	1	1	4	2	2	2	2	2	2	2	1	2	2	2	3	2	2	3	1	0	4	4	5	6	5	4	3
		86	-	K15016	Enoyl-CoA hydratase / 3-hydroxyacyl-CoA dehydrogenase	0	0	0	0	0	0	0	0	0	0	0	0	0	0	1	1	1	1	0	0	0	0	0	0	0	0	0	0	0	2	3	8	2	2	1
			paaH, hbd, fadB, mmgB	K00074	3-hydroxybutyryl-CoA dehydrogenase	1	0	0	0	0	0	1	0	0	0	0	1	1	1	0	0	0	0	0	0	0	0	0	0	2	0	0	0	0	1	3	1	1	2	1
		87	crt	K01715	Enoyl-CoA hydratase	0	0	0	0	0	0	1	0	0	0	0	0	0	0	1	1	1	0	0	0	0	0	0	0	1	0	0	0	0	1	1	1	1	1	1
		88	ACADS, bcd	K00248	Butyryl-CoA dehydrogenase	0	0	0	0	0	0	0	0	0	0	1	1	1	0	0	0	0	0	0	0	0	0	0	0	0	0	0	0	0	0	0	0	0	0	0
			ACADM, acd	K00249	Acyl-CoA dehydrogenase	0	0	0	0	0	0	0	0	0	0	0	0	0	0	0	0	0	0	0	0	0	0	0	0	0	0	0	0	0	1	0	1	1	0	0
			ACSL, fadD	K01897	Long-chain acyl-CoA synthetase	0	0	0	0	0	0	1	0	0	0	0	0	0	0	1	1	1	1	0	0	0	0	0	0	0	1	0	0	0	1	0	0	1	1	1
		-	fixA, etfB	K03521	Electron transfer flavoprotein beta subunit	1	1	1	0	1	0	1	1	0	0	0	0	0	0	2	2	2	1	1	1	1	1	1	1	0	1	1	1	1	1	3	1	1	1	2
		-	fixB, etfA	K03522	Electron transfer flavoprotein alpha subunit	1	0	1	0	0	0	1	0	0	0	0	0	0	0	1	1	1	0	1	1	1	1	1	1	0	1	0	0	1	1	2	1	1	1	3
F420	F420 hydrogenase	89	frhB	K00441	Coenzyme F420 hydrogenase subunit beta	1	1	1	1	1	1	2	1	1	0	1	1	1	1	1	1	3	3	1	1	1	1	1	1	1	1	1	1	1	0	1	1	0	1	2
	F420 biosynthesis pathway	90	cofH	K11781	5-amino-6-(D-ribitylamino)uracil---L-tyrosine 4-hydroxyphenyl transferase	0	0	0	0	0	0	0	0	0	0	1	0	0	0	0	0	0	0	0	0	0	0	1	0	0	0	0	0	0	0	0	0	0	0	0
		91	cofG	K11780	7,8-didemethyl-8-hydroxy-5-deazariboflavin synthase	0	0	0	0	0	0	0	0	0	0	1	0	0	0	0	0	0	0	0	0	0	0	1	0	0	0	0	0	0	0	0	0	0	0	0
		92	cofD	K11212	LPPG:FO 2-phospho-L-lactate transferase	1	1	1	2	1	2	1	1	1	0	1	0	1	1	0	0	1	0	0	1	0	1	0	1	1	1	0	0	1	1	0	1	0	1	0
		93	cofE, fbiB	K12234	Coenzyme F420-0:L-glutamate ligase / coenzyme F420-1:gamma-L-glutamate ligase	2	0	1	1	1	0	0	2	1	1	0	1	1	1	2	2	1	1	1	1	1	1	0	1	1	1	1	0	1	2	1	2	3	2	2
		94	cofC	K14941	2-phospho-L-lactate guanylyltransferase	1	1	1	1	1	1	0	0	1	0	1	0	1	1	0	0	1	0	0	0	0	0	0	0	0	0	0	0	0	0	0	0	0	0	0
Protein degradation	Intracellular peptidases	95	abgB	K12941	Aminobenzoyl-glutamate utilization protein B, metal-dependent carboxypeptidase family M20	0	0	0	0	0	0	0	0	0	0	0	0	0	0	2	2	6	4	0	0	0	0	0	1	0	0	0	0	0	0	0	0	0	0	0
			pepQ	K01271	Xaa-Pro dipeptidase, methionine aminopeptidase family M24	0	0	0	1	1	1	0	0	0	0	0	1	0	0	0	0	0	0	1	0	0	0	0	0	0	0	0	0	0	0	1	0	0	0	0
			pepP	K01262	Xaa-Pro aminopeptidase, methionine aminopeptidase family M24	0	0	0	1	1	1	1	3	1	1	1	0	0	0	0	0	0	0	0	0	1	0	0	0	0	0	0	1	0	0	0	0	0	0	2
	Aminotransferases	96	ilvE	K00826	Branched-chain amino acid aminotransferase	1	1	1	1	1	1	2	3	2	1	1	1	1	1	1	1	1	1	1	1	1	1	2	1	1	1	1	1	1	1	1	1	1	1	1
			ilvB, ilvG, ilvI	K01652	Acetolactate synthase I/II/III large subunit	3	2	2	1	1	1	1	2	1	1	0	2	2	2	4	1	4	2	2	2	1	1	2	1	1	1	1	2	0	0	2	1	1	1	0
			hisC	K00817	Histidinol-phosphate/aromatic aminotransferase	1	1	1	0	1	1	1	2	1	1	1	2	1	3	0	0	0	0	1	2	1	1	1	1	1	1	1	0	1	0	0	1	0	1	0
			hisH	K02501	Imidazole glycerol-phosphate synthase subunit HisH, glutamine amidotransferase	1	0	0	1	1	1	1	1	1	1	1	1	0	1	0	0	0	0	1	1	1	1	0	2	1	0	1	0	1	0	0	1	0	1	0
			puuE	K00823	4-aminobutyrate aminotransferase	1	1	1	1	1	1	1	1	2	2	1	1	1	1	3	1	4	1	0	0	0	0	0	0	0	0	0	0	2	2	5	2	1	1	1
	Ferredoxin oxidoreductases	97	vorA	K00186	2-oxoisovalerate ferredoxin oxidoreductase, alpha subunit	0	0	0	0	0	0	0	0	0	0	0	0	0	1	0	0	0	0	0	0	0	0	0	0	0	0	0	0	0	0	0	0	0	0	0
			vorB	K00187	2-oxoisovalerate ferredoxin oxidoreductase, beta subunit	0	0	0	0	0	0	0	0	0	0	0	0	0	0	2	2	1	1	0	0	0	0	0	0	0	0	0	0	0	0	0	0	0	0	0
			iorA	K00179	Indolepyruvate ferredoxin oxidoreductase, alpha subunit	0	0	0	0	0	0	1	0	0	0	0	1	1	1	3	2	1	1	0	0	0	0	0	0	1	0	0	0	0	1	2	1	1	1	1
			iorB	K00180	Indolepyruvate ferredoxin oxidoreductase, beta subunit	0	0	0	0	0	0	1	0	0	0	0	1	1	1	2	1	2	1	0	0	0	0	0	0	1	0	0	0	0	1	2	1	1	1	0
			korA, oorA, oforA	K00174	2-oxoglutarate/2-oxoacid ferredoxin oxidoreductase subunit alpha	0	0	0	0	0	0	2	1	1	0	0	0	0	0	2	6	2	2	0	0	0	0	0	0	1	0	0	0	0	2	5	3	2	2	5
			korB, oorB, oforB	K00175	2-oxoglutarate/2-oxoacid ferredoxin oxidoreductase subunit beta	0	0	0	0	0	0	2	1	1	0	0	0	0	0	2	4	2	2	1	0	0	0	0	0	1	0	0	0	0	2	4	3	2	2	4
			korD, oorD	K00176	2-oxoglutarate ferredoxin oxidoreductase subunit delta	0	0	0	0	0	0	2	0	0	0	0	0	0	0	0	0	1	1	0	0	0	0	0	0	1	0	0	0	0	1	1	1	1	1	2
			korC, oorC	K00177	2-oxoglutarate ferredoxin oxidoreductase subunit gamma	0	0	0	0	0	0	2	0	0	0	0	0	0	0	1	1	1	1	0	0	0	0	0	0	1	0	0	0	0	2	2	2	2	2	3
Glycerol utilization		11	TPI	K01803	Triosephosphate isomerase	1	1	1	1	1	1	1	1	1	1	1	1	1	1	1	1	1	1	1	1	1	1	0	1	1	1	1	1	1	0	1	1	1	1	1
		98	glpK	K00864	Glycerol kinase	0	0	1	1	1	0	0	1	1	0	0	0	0	0	0	0	0	0	1	1	0	2	0	1	1	0	0	0	0	0	0	0	0	0	0
		99	glpA	K00111	Glycerol-3-phosphate dehydrogenase	0	0	1	1	1	0	0	0	0	0	0	0	0	0	0	0	0	0	1	1	0	2	1	1	0	0	0	0	0	0	0	0	0	0	0
Hydrogenase		-	mvhA, vhuA, vhcA	K14126	F420-non-reducing hydrogenase large subunit	0	0	0	0	0	0	1	0	1	1	0	0	0	0	1	1	1	1	0	1	0	0	0	1	1	1	1	1	2	2	2	2	2	2	2
		-	mvhD, vhuD, vhcD	K14127	F420-non-reducing hydrogenase iron-sulfur subunit	0	0	0	0	0	0	0	0	0	0	0	0	0	0	1	0	0	0	0	0	0	0	0	0	1	1	0	0	0	1	1	1	1	1	1
		-	mvhG, vhuG, vhcG	K14128	F420-non-reducing hydrogenase small subunit	0	0	1	0	0	0	1	0	1	1	0	0	0	0	1	1	1	1	0	1	0	0	1	1	1	1	1	1	2	2	2	2	2	2	3
		-	hdrA2	K03388	Heterodisulfide reductase subunit A2	0	0	0	0	0	0	4	0	0	0	0	0	0	0	4	1	4	3	1	1	1	1	1	2	4	5	1	1	2	5	7	6	5	5	5
		-	hdrB2	K03389	Heterodisulfide reductase subunit B2	0	0	0	0	0	0	2	0	0	0	1	2	1	1	1	1	4	2	2	1	2	2	2	3	4	4	2	2	1	2	4	2	2	3	3
		-	hdrC2	K03390	Heterodisulfide reductase subunit C2	0	0	0	0	0	0	1	0	0	0	0	0	0	0	1	1	2	1	1	1	1	1	0	1	3	3	2	2	1	2	2	2	2	3	3
Transporters	Putative polar amino acid	-	ABC.PA.A	K02028	Polar amino acid transport system ATP-binding protein [EC:7.4.2.1]	0	0	0	0	0	0	0	0	0	0	0	0	0	0	0	0	0	0	0	0	0	0	0	0	0	0	0	0	0	0	0	0	1	1	0
		-	ABC.PA.P	K02029	Polar amino acid transport system permease protein	0	0	0	0	0	0	0	0	0	0	0	0	0	0	0	0	0	0	0	0	0	0	0	0	0	0	0	0	0	0	0	0	2	2	0
		-	ABC.PA.S	K02030	Polar amino acid transport system substrate-binding protein	0	0	0	0	0	0	0	1	0	0	0	0	0	0	0	0	0	0	0	0	0	0	0	0	0	0	0	0	0	0	0	0	1	0	0
	Branch-chained amino acids	-	livF	K01996	Branched-chain amino acid transport system ATP-binding protein	1	1	1	1	1	0	0	0	2	2	1	5	3	2	1	1	1	1	1	1	0	1	1	1	2	7	0	0	0	0	1	1	0	7	0
		-	livG	K01995	Branched-chain amino acid transport system ATP-binding protein	1	1	1	1	1	0	0	0	2	0	1	5	4	4	1	1	1	1	1	1	0	1	1	1	2	7	0	0	0	0	1	1	0	7	0
		-	livH	K01997	Branched-chain amino acid transport system permease protein	0	0	0	0	0	0	0	0	2	2	1	5	3	4	2	2	2	2	1	1	0	0	1	1	3	7	0	0	0	0	0	1	0	7	0
		-	livK	K01999	Branched-chain amino acid transport system substrate-binding protein	1	1	1	1	1	1	0	0	2	2	5	5	4	4	5	3	1	1	1	1	0	0	1	1	4	11	0	0	0	0	0	2	0	8	0
		-	livM	K01998	Branched-chain amino acid transport system permease protein	1	0	1	1	1	0	0	0	2	2	1	5	3	4	1	1	2	2	1	1	0	0	2	1	3	8	0	0	0	0	0	1	0	7	0
	Peptides/nickel	-	ABC.PE.A	K02031	Peptide/nickel transport system ATP-binding protein	1	1	3	3	2	1	0	2	1	1	0	1	1	1	1	1	2	1	4	1	0	2	4	1	1	3	0	0	1	1	1	1	0	1	2
		-	ABC.PE.A1	K02032	Peptide/nickel transport system ATP-binding protein	1	0	2	2	1	0	0	1	0	0	0	1	1	2	0	0	1	0	4	1	0	2	2	1	2	2	0	0	1	1	0	0	0	1	0
		-	ABC.PE.P	K02033	Peptide/nickel transport system permease protein	1	1	3	3	2	1	0	2	1	1	1	1	1	1	1	0	2	0	8	2	0	2	7	3	2	3	1	0	1	1	1	1	0	1	3
		-	ABC.PE.P1	K02034	Peptide/nickel transport system permease protein	2	1	3	3	2	1	0	2	1	1	1	1	1	1	1	1	2	0	5	2	0	2	6	3	2	3	1	0	1	1	2	1	0	1	1
		-	ABC.PE.S	K02035	Peptide/nickel transport system substrate-binding protein	1	1	3	2	2	2	0	2	1	1	2	2	1	1	1	0	2	1	5	1	0	2	6	3	2	7	1	0	1	1	1	0	0	1	1
	Basic amino acids	-	TC.APA	K03294	Basic amino acid/polyamine antiporter, APA family	0	0	0	0	0	0	1	1	1	1	0	2	1	1	0	0	0	0	0	0	0	0	0	0	0	0	0	0	1	1	1	2	1	0	1
	NitT/TauT family	-	ABC.SN.A	K02049	NitT/TauT family transport system ATP-binding protein	1	1	0	0	0	0	2	0	0	0	0	2	2	2	0	0	0	0	0	0	0	0	0	0	0	0	0	0	0	0	0	0	0	0	1
		-	ABC.SN.P	K02050	NitT/TauT family transport system permease protein	1	1	0	1	1	1	2	0	0	0	0	1	1	1	0	0	0	0	0	0	0	0	0	0	0	0	0	0	0	0	0	0	0	0	1
		-	ABC.SN.S	K02051	NitT/TauT family transport system substrate-binding protein	0	0	0	1	1	2	0	0	0	0	0	0	0	0	0	0	0	0	0	0	0	0	0	0	0	0	0	0	0	0	0	0	0	0	0
	Putative spermidine/putrescine	-	ABC.SP.A	K02052	Putative spermidine/putrescine transport system ATP-binding protein	0	0	0	1	1	1	0	1	0	0	1	0	0	0	0	0	0	0	0	0	1	0	0	0	1	1	0	0	0	0	0	0	0	0	0
		-	ABC.SP.P	K02053	Putative spermidine/putrescine transport system permease protein	0	0	0	0	0	0	0	3	1	1	0	0	0	0	0	0	0	0	0	0	0	0	0	0	0	0	0	0	0	0	1	1	0	0	0
		-	ABC.SP.P1	K02054	Putative spermidine/putrescine transport system permease protein	0	0	0	0	0	0	0	3	1	1	0	0	0	0	0	0	0	0	0	0	0	0	0	0	0	0	0	0	0	0	1	1	0	0	0
		-	ABC.SP.S	K02055	Putative spermidine/putrescine transport system substrate-binding protein	0	0	0	0	0	0	0	2	1	1	0	0	0	0	0	0	0	0	0	0	0	0	0	0	0	0	0	0	0	0	0	0	0	0	0
	Ribose	-	rbsB	K10439	Ribose transport system substrate-binding protein	0	0	0	0	0	0	1	0	0	0	0	0	0	0	0	0	0	0	0	1	0	0	0	0	0	0	0	0	0	0	0	0	0	0	0
		-	rbsC	K10440	Ribose transport system permease protein	0	0	0	0	0	0	2	0	0	0	0	0	0	0	0	0	0	0	0	2	0	0	0	0	0	0	0	0	0	0	0	0	0	0	0
		-	rbsA	K10441	Ribose transport system ATP-binding protein [EC:7.5.2.7]	0	0	0	0	0	0	1	0	0	0	0	0	0	0	0	0	0	0	0	1	0	0	0	0	0	0	0	0	0	0	0	0	0	0	0
	Putative multiple sugar	-	ABC.MS.P	K02025	Multiple sugar transport system permease protein	0	0	0	1	0	0	0	4	0	1	1	8	4	4	0	0	0	0	0	1	1	0	2	0	1	0	0	0	2	0	0	0	0	0	0
		-	ABC.MS.P1	K02026	Multiple sugar transport system permease protein	0	0	0	0	0	0	0	4	1	1	1	7	3	4	0	0	0	0	0	1	1	0	1	0	1	0	0	0	1	0	0	0	0	0	0
		-	ABC.MS.S	K02027	Multiple sugar transport system substrate-binding protein	0	0	0	1	0	0	0	3	0	1	1	5	3	5	0	0	0	0	0	0	0	0	2	0	1	0	0	0	1	0	0	0	0	0	0
		-	malK	K10111	Multiple sugar transport system ATP-binding protein [EC:3.6.3.-]	0	0	0	0	0	0	0	0	0	0	0	0	0	0	0	0	0	0	0	0	0	0	1	0	0	0	0	0	0	0	0	0	0	0	0
		-	msmX	K10112	Multiple sugar transport system ATP-binding protein	0	0	0	1	0	0	0	7	0	0	2	6	5	4	0	0	0	0	1	1	1	0	0	0	0	0	0	0	1	0	0	0	0	0	0
	Putative simple sugar	-	ABC.SS.A	K02056	Simple sugar transport system ATP-binding protein [EC:3.6.3.17]	0	0	1	0	2	0	0	0	0	0	0	0	0	0	0	0	0	0	0	0	0	0	0	0	0	0	0	0	0	0	0	0	0	0	0
		-	ABC.SS.P	K02057	Simple sugar transport system permease protein	0	0	2	0	4	0	0	0	0	0	0	0	0	0	0	0	0	0	0	0	0	0	2	0	0	0	0	0	0	0	0	0	0	0	0
		-	ABC.SS.S	K02058	Simple sugar transport system substrate-binding protein	0	0	1	1	2	0	0	0	0	0	0	0	0	0	0	0	0	0	0	0	0	0	0	0	0	0	0	0	0	0	0	0	0	0	0
	Iron complex	-	ABC.FEV.A	K02013	Iron complex transport system ATP-binding protein [EC:7.2.2.-]	0	0	0	1	2	1	1	0	1	1	1	2	1	2	0	0	0	0	0	0	0	0	0	0	2	1	0	0	3	0	0	0	0	1	0
		-	ABC.FEV.P	K02015	Iron complex transport system permease protein	0	0	0	1	2	1	1	0	1	1	0	1	0	1	0	0	0	0	0	0	0	0	0	0	1	1	0	0	3	0	0	0	0	0	0
		-	ABC.FEV.S	K02016	Iron complex transport system substrate-binding protein	0	0	0	2	2	2	1	0	1	1	0	2	2	2	0	0	0	0	0	0	0	0	0	0	2	1	0	0	4	0	0	0	0	1	0
	Oxalate:formate antiporter	-	oxlT	K08177	MFS transporter, OFA family, oxalate/formate antiporter	1	1	0	0	0	0	0	0	0	0	0	0	0	0	0	0	0	0	2	1	1	1	0	1	0	0	1	0	0	0	0	0	0	0	0
	Tungstate	-	tupA, vupA	K05772	tungstate transport system substrate-binding protein	1	1	0	0	0	0	1	0	1	1	0	1	1	1	1	0	1	1	1	1	1	1	1	1	0	1	1	1	1	0	0	0	0	0	0
		-	tupB, vupB	K05773	Tungstate transport system permease protein	1	1	0	0	0	0	1	0	1	1	0	1	1	1	1	0	1	1	1	0	0	0	1	0	0	0	1	1	1	0	0	0	0	0	0
		-	tupC, vupC	K06857	Tungstate transport system ATP-binding protein	1	0	0	0	0	0	0	0	0	0	1	1	0	0	0	0	0	0	0	0	0	0	0	0	0	0	0	0	0	0	0	0	0	0	0
	Iron(III)	-	afuC, fbpC	K02010	Iron(III) transport system ATP-binding protein	0	0	0	0	0	0	0	0	1	1	1	0	0	0	0	0	0	0	0	0	0	0	0	0	0	0	0	0	0	0	0	0	0	0	0
		-	afuB, fbpB	K02011	Iron(III) transport system permease protein	0	0	0	0	0	0	0	0	2	0	0	0	0	0	0	0	0	0	0	0	0	0	0	0	0	0	0	0	0	0	0	0	0	0	0
		-	afuA, fbpA	K02012	Iron(III) transport system substrate-binding protein	0	0	0	0	0	0	0	0	2	1	0	0	0	0	0	0	0	0	0	0	0	0	0	0	0	0	0	0	0	0	0	0	0	0	0
	Spermidine/putrescine	-	potD	K11069	Spermidine/putrescine transport system substrate-binding protein	0	0	0	0	0	0	0	1	0	0	0	0	0	0	0	0	0	0	0	0	0	0	0	0	0	0	0	0	0	0	1	1	0	0	0
		-	potC	K11070	Spermidine/putrescine transport system permease protein	0	0	0	0	0	0	0	1	0	0	0	0	0	0	0	0	0	0	0	0	0	0	0	0	0	0	0	0	0	0	0	0	0	0	0
		-	potB	K11071	Spermidine/putrescine transport system permease protein	0	0	0	0	0	0	0	1	0	0	0	0	0	0	0	0	0	0	0	0	0	0	0	0	0	0	0	0	0	0	0	0	0	0	0
		-	potA	K11072	Spermidine/putrescine transport system ATP-binding protein	0	0	0	0	0	0	0	3	0	0	0	0	0	0	0	0	0	0	0	0	0	0	0	0	0	0	0	0	0	0	1	1	0	0	0
	Glycerol	-	glpV	K17321	Glycerol transport system substrate-binding protein	0	0	0	0	0	0	0	1	0	0	0	0	0	0	0	0	0	0	0	0	0	0	0	0	0	0	0	0	0	0	0	0	0	0	0
		-	glpP	K17322	Glycerol transport system permease protein	0	0	0	0	0	0	0	1	0	0	0	0	0	0	0	0	0	0	0	0	0	0	0	0	0	0	0	0	1	0	0	0	0	0	0
		-	glpQ	K17323	Glycerol transport system permease protein	0	0	0	0	0	0	0	1	0	0	0	0	0	0	0	0	0	0	0	0	0	0	0	0	0	0	0	0	0	0	0	0	0	0	0
		-	glpS	K17324	Glycerol transport system ATP-binding protein	0	0	0	0	0	0	0	2	0	0	0	0	0	0	0	0	0	0	0	0	0	0	0	0	0	0	0	0	0	0	0	0	0	0	0
		-	glpT	K17325	Glycerol transport system ATP-binding protein	0	0	0	0	0	0	0	1	0	0	0	0	0	0	0	0	0	0	0	0	0	0	0	0	0	0	0	0	0	0	0	0	0	0	0
	Phosphate	-	pstB	K02036	Phosphate transport system ATP-binding protein	0	0	0	0	0	0	0	0	0	0	1	1	1	1	1	1	1	1	0	0	0	0	1	0	0	0	2	1	1	1	1	0	0	0	1
		-	pstC	K02037	Phosphate transport system permease protein	0	0	0	0	0	0	0	0	0	0	1	1	0	1	1	2	1	1	0	0	0	0	3	0	0	0	1	1	2	1	1	1	0	0	1
		-	pstA	K02038	Phosphate transport system permease protein	0	0	0	0	0	0	0	0	0	0	1	1	0	1	1	1	2	1	0	0	0	0	1	0	0	0	1	1	0	1	1	0	0	0	1
		-	pstS	K02040	Phosphate transport system substrate-binding protein	0	0	0	0	0	0	0	0	0	0	1	1	1	1	1	0	1	1	0	0	0	0	2	0	0	0	1	1	1	1	2	1	0	0	1
	Zinc	-	znuA	K09815	Zinc transport system substrate-binding protein	1	1	0	0	0	0	0	0	0	0	0	0	0	0	0	0	0	0	1	1	0	0	1	0	0	0	0	0	0	0	0	0	0	0	0
		-	znuB	K09816	Zinc transport system permease protein	0	1	0	0	0	0	0	0	0	0	0	0	0	0	0	0	1	2	0	1	0	0	0	0	1	1	0	0	0	0	0	0	0	0	0
		-	znuC	K09817	Zinc transport system ATP-binding protein	0	0	0	0	0	0	0	0	0	0	0	0	0	0	0	0	1	0	0	0	0	0	0	0	0	0	0	0	0	0	0	0	0	0	0
	Cobalt	-	cbiO	K02006	Cobalt/nickel transport system ATP-binding protein	0	0	0	1	1	0	1	3	1	1	3	0	0	0	0	0	0	0	0	0	0	0	1	0	0	0	0	0	1	0	0	0	0	0	0
		-	cbiM	K02007	Cobalt/nickel transport system permease protein	0	0	0	1	1	1	1	1	1	1	2	0	0	0	0	0	1	0	0	0	0	0	0	0	0	0	0	0	2	0	1	1	1	1	0
		-	cbiQ	K02008	Cobalt/nickel transport system permease protein	0	0	0	0	0	0	1	1	1	1	2	0	0	0	0	0	0	0	0	0	0	0	0	0	0	0	0	0	1	0	0	0	0	0	0
		-	cbiN	K02009	Cobalt/nickel transport protein	0	0	0	1	1	1	0	1	1	0	0	0	0	0	0	0	1	0	0	0	0	0	0	0	0	0	0	0	0	0	1	1	1	1	0
	Biotin	-	bioY	K03523	Biotin transport system substrate-specific component	0	0	0	0	0	0	0	0	1	1	0	0	0	0	0	0	0	0	0	0	0	0	0	0	0	0	0	0	0	0	0	0	0	0	0
		-	ecfT	K16785	Energy-coupling factor transport system permease protein	3	2	2	1	1	1	1	3	1	1	3	2	2	2	1	3	1	0	1	2	1	1	2	1	1	1	1	1	1	1	1	1	1	1	1
		-	ecfA1	K16786	Energy-coupling factor transport system ATP-binding protein	2	2	2	1	1	1	1	3	1	1	3	2	1	2	1	2	1	0	1	2	1	1	2	1	1	1	1	1	1	1	1	1	1	1	1
		-	ecfA2	K16787	Energy-coupling factor transport system ATP-binding protein	0	0	0	0	0	0	0	1	0	0	0	0	0	0	0	0	0	0	0	0	0	0	0	0	0	0	0	0	0	0	0	0	0	0	0
	Lipo-oligosaccharide	-	nodJ	K09694	Lipooligosaccharide transport system permease protein	0	0	0	0	0	0	0	1	1	1	0	0	0	0	0	0	0	0	0	0	0	0	0	0	0	0	0	0	0	0	0	0	0	0	0
		-	nodI	K09695	Lipooligosaccharide transport system ATP-binding protein	0	0	0	0	0	0	0	1	1	1	0	0	0	0	0	0	0	0	0	0	0	0	0	0	0	0	0	0	0	0	0	0	0	0	0
	Lipoprotein	-	lolC_E	K09808	Lipoprotein-releasing system permease protein	0	1	0	0	0	0	0	0	0	0	0	0	0	0	0	0	0	0	0	0	0	0	0	0	1	0	1	0	0	0	0	0	0	0	0
		-	lolD	K09810	Lipoprotein-releasing system ATP-binding protein	0	0	0	0	0	0	0	0	0	0	0	0	0	0	0	0	0	0	0	0	0	1	0	0	0	0	0	0	0	0	0	0	0	0	0
	Cu2+	-	copB	K01533	Cu2+-exporting ATPase	0	0	0	0	0	0	0	0	0	0	0	0	0	0	0	0	1	1	0	0	0	0	0	0	0	0	1	1	0	1	1	0	1	1	0
	Magnesium	-	mgtA, mgtB	K01531	P-type Mg2+ transporter	0	0	1	2	1	1	0	1	1	0	1	0	0	0	0	0	1	0	0	1	1	1	1	0	0	0	0	0	1	1	1	2	1	1	0
		-	mgtE	K07244	MgtE-like transporter	1	1	1	1	1	1	2	1	1	1	0	0	0	0	1	1	1	1	0	1	1	1	0	1	1	1	1	1	2	1	1	1	1	1	0
		-	mgtC	K07507	Putative Mg2+ transporter-C (MgtC) family protein	0	0	0	0	0	0	0	1	0	0	0	1	0	1	0	0	1	0	0	0	0	1	0	0	1	1	0	0	0	0	0	0	0	0	0
V/A-type ATPase, prokaryotes		-	ATPVA, ntpA, atpA	K02117	V/A-type H+/Na+-transporting ATPase subunit A	1	1	1	1	1	1	1	1	1	1	2	2	1	1	1	1	2	0	0	0	0	0	0	0	0	0	0	0	0	0	0	0	0	0	0
		-	ATPVB, ntpB, atpB	K02118	V/A-type H+/Na+-transporting ATPase subunit B	1	1	1	1	1	0	1	1	1	1	2	2	0	2	1	1	1	0	0	0	0	0	0	0	0	0	0	0	0	0	0	0	0	0	0
		-	ATPVC, ntpC, atpC	K02119	V/A-type H+/Na+-transporting ATPase subunit C	1	1	1	1	1	1	0	0	1	1	2	2	1	1	1	1	0	0	0	0	0	0	0	0	0	0	0	0	0	0	0	0	0	0	0
		-	ATPVD, ntpD, atpD	K02120	V/A-type H+/Na+-transporting ATPase subunit D	1	0	1	1	1	0	1	1	1	1	2	2	0	2	1	1	1	0	0	0	0	0	1	0	0	0	0	0	0	0	0	0	0	0	0
		-	ATPVE, ntpE, atpE	K02121	V/A-type H+/Na+-transporting ATPase subunit E	0	0	1	1	1	0	1	1	0	0	1	0	0	0	1	0	0	0	0	0	0	0	0	0	0	0	0	0	0	0	0	0	0	0	1
		-	ATPVF, ntpF, atpF	K02122	V/A-type H+/Na+-transporting ATPase subunit F	1	1	1	1	1	1	1	1	0	0	0	1	1	1	0	0	0	1	0	0	0	0	1	0	0	0	0	0	0	0	0	0	0	0	0
		-	ATPVI, ntpI, atpI	K02123	V/A-type H+/Na+-transporting ATPase subunit I	2	1	2	1	1	0	0	1	0	3	2	2	2	1	1	1	2	1	0	0	0	0	0	0	0	0	0	0	0	0	1	0	0	0	0
		-	ATPVK, ntpK, atpK	K02124	V/A-type H+/Na+-transporting ATPase subunit K	0	0	0	0	0	0	0	1	1	1	1	0	0	0	0	0	0	0	0	0	0	0	0	0	0	0	0	0	0	0	0	0	0	0	0
