# Supplementary material for: Comparative Genomics Reveals Thermal Adaptation and a High Metabolic Diversity in “Candidatus Bathyarchaeia”
Source: mSystems. 2021 Jul 20;6(4):e00252-21. doi: 10.1128/mSystems.00252-21 (PMC8407382; doi:10.1128/mSystems.00252-21)
Supplement: DATA SET S4 [file msystems.00252-21-sd004.xls]

## Sheet: SData 4
Supplementary Data 4. Alkane metabolism related genes in 15 families of Ca. Bathyarchaeia.
Function	Gene	Family
		1.1	1.2	1.3	2	3.1	3.2	4.1	4.2	4.3	5	6	7.1	7.2	7.3	7.4
Alkane activation	mcrAa	0	0	0	0	0	0	0	0	0	0	0	0	0	3	0
	mcrBa	0	0	0	0	0	0	0	0	0	0	0	0	0	3	0
	mcrGa	0	0	0	0	0	0	0	0	0	0	0	0	0	3	0
	mcrCa	0	0	0	0	0	0	0	0	0	0	0	0	0	2	0
	mcrDa	0	0	0	0	0	0	0	0	0	0	0	0	0	2	0
Alkyl-CoM transformation	mtrAa	0	0	0	3	0	0	2	5	2	1	0	0	1	0	1
	mtrBa	0	0	0	1	0	0	0	0	0	0	0	0	0	0	0
	mtrCa	0	0	0	3	0	0	0	0	0	0	0	0	0	0	0
	mtrDa	0	0	0	3	0	0	0	0	0	0	0	0	0	0	0
	mtrEa	0	0	0	3	0	0	0	0	0	0	0	0	0	0	0
	mtrH	3	1	9	5	1	1	4	0	7	3	1	2	21	8	10
	mtaA	0	0	1	6	0	0	0	0	0	0	0	0	0	0	0
	mttB	0	0	5	10	0	0	9	0	7	7	1	0	3	0	6
	mttC	0	0	0	12	0	0	3	0	0	3	1	0	1	1	5
	mtbB	0	0	0	8	0	0	0	0	0	0	0	0	0	0	0
	mtbC	0	0	0	0	0	0	2	0	0	0	0	0	0	0	0
	mtmB	0	0	0	23	0	0	4	0	0	3	0	0	0	0	0
Acyl-CoA oxidation	ack	0	0	1	2	0	0	0	0	4	0	0	0	6	0	0
	pta	0	0	1	2	0	0	0	0	0	0	0	0	7	0	0
	acdA	1	1	4	2	1	1	5	1	9	22	0	1	15	2	3
	acdB	0	0	0	1	1	1	1	0	5	13	1	0	3	11	16
	ACSS	1	0	0	4	0	0	3	6	0	5	0	0	13	13	18
	atoB	2	1	4	19	2	0	3	16	15	23	6	2	24	39	74
	K15016	0	0	0	2	0	0	0	0	1	10	3	0	2	7	24
	paaH	1	0	0	3	1	0	0	7	3	4	0	0	2	1	17
	crt	0	0	0	4	1	0	0	0	0	6	0	0	1	6	14
	fadB1	0	0	0	0	0	0	0	0	0	1	0	0	0	0	0
	bcd	0	0	0	0	0	0	0	0	3	0	0	0	0	0	0
	acd	0	0	0	2	0	0	0	0	0	0	0	0	1	2	4
	etfA	2	1	2	3	1	1	1	5	2	21	2	1	16	11	23
	etfB	1	1	0	3	1	1	0	4	1	10	2	0	12	10	23
	fixC	0	0	0	3	0	1	0	0	0	0	0	0	0	0	0
	fadD	0	0	0	4	1	0	0	0	1	17	1	0	1	5	17
Wood-Ljungdahl pathway	fwdA	2	1	4	4	1	0	3	0	6	10	1	1	18	11	22
	fwdB	2	1	4	5	1	0	3	0	5	10	1	1	17	10	21
	fwdC	2	1	4	1	1	0	3	0	4	6	1	1	16	10	18
	fwdD	2	1	4	2	1	0	3	0	5	10	0	1	17	7	16
	fwdE	0	0	0	0	0	0	0	0	0	3	0	0	3	0	6
	fwdF	0	0	0	0	0	0	0	0	0	0	1	0	18	9	20
	fwdG	0	0	0	0	0	0	0	0	0	0	0	0	0	0	1
	ftr	2	1	3	5	1	0	4	0	13	9	0	1	34	19	37
	mch	2	1	4	3	1	3	3	0	4	12	1	1	18	10	19
	mtd	1	1	4	4	1	0	3	0	4	18	0	1	18	4	10
	mer	1	1	5	7	0	13	6	1	10	8	0	0	4	7	5
	cdhA	1	1	4	6	0	0	6	0	6	11	1	0	18	15	16
	cdhB	2	1	4	6	0	0	3	0	5	10	1	1	11	12	12
	cdhC	2	1	4	4	0	0	3	0	6	10	3	1	12	11	13
	cdhD	2	1	7	4	1	0	6	0	6	10	1	2	14	9	13
	cdhE	2	2	6	4	1	0	6	0	6	10	1	2	14	9	13
Coenzyme recycling and energy conservation	mvhA	0	0	0	6	1	1	2	0	0	13	0	2	10	11	29
	mvhD	0	0	0	3	0	1	0	0	0	5	1	0	2	8	13
	mvhG	0	1	0	5	1	1	2	0	0	10	0	1	10	13	32
	hdrA	0	0	0	7	4	1	0	0	0	56	8	1	29	47	86
	hdrB	0	0	0	4	2	1	0	0	6	35	5	0	36	25	42
	hdrC	0	0	0	3	1	1	0	0	0	26	4	0	25	24	37
	hdrD	2	0	0	6	4	1	2	0	8	11	1	1	3	10	1
	glcD	3	1	3	5	5	1	4	0	11	15	1	1	22	6	5
	frhB	2	1	4	4	2	0	2	4	4	15	2	1	23	12	16
	echA	0	0	0	1	0	0	0	0	0	2	0	0	0	0	0
	echC	0	0	0	1	1	0	0	0	0	2	0	0	1	2	1
	echE	0	0	0	1	0	0	0	0	0	2	0	0	0	0	0
	echF	0	0	0	1	0	0	0	0	0	0	0	0	0	0	0
	hyaB	0	0	0	0	0	0	0	0	2	2	0	0	0	0	0
	hyaA	0	0	0	0	0	0	0	0	2	2	0	0	0	0	0
	fpo-like A	0	1	3	4	1	2	3	5	2	11	0	1	4	3	2
	fpo-like B	0	1	2	4	1	2	0	5	5	13	0	1	11	6	6
	fpo-like C	0	1	3	5	1	2	3	5	5	13	0	1	9	2	4
	fpo-like D	1	1	3	6	1	2	0	5	5	13	0	1	14	6	9
	fpo-like H	1	2	5	5	1	2	3	5	5	14	0	1	12	8	8
	fpo-like I	1	1	3	5	1	1	0	2	5	11	0	1	12	7	6
	fpo-like J	1	2	7	9	2	3	6	5	9	22	0	2	9	6	8
	fpo-like K	1	1	3	4	1	2	3	5	6	12	0	1	8	6	5
	fpo-like L	1	2	3	5	1	2	3	6	5	15	1	1	12	5	10
	fpo-like M	4	1	3	5	1	2	3	8	6	19	1	1	11	7	7
	fpo-like N	0	2	3	2	1	2	3	4	3	10	0	0	10	4	6
	mrpA	0	0	0	1	0	0	0	0	0	0	0	0	1	0	0
	mrpB	0	0	0	4	0	0	0	0	0	0	0	0	0	0	0
	mrpC	0	0	3	4	0	0	3	1	2	3	0	0	0	0	0
	mrpD	1	2	3	10	1	1	3	1	6	15	0	1	11	5	9
	mrpE	0	0	0	3	0	0	0	0	0	0	0	0	0	0	0
	mrpF	0	0	0	3	0	0	0	0	0	0	0	0	0	0	0
	mrpG	0	0	0	3	0	0	0	0	0	0	0	0	0	0	0
	ATPF0A	0	0	0	0	0	0	0	0	1	0	0	0	0	0	0
	ATPF0B	0	0	0	0	0	0	0	0	1	0	0	0	0	0	0
	ATPF0C	0	0	0	0	0	0	0	0	1	0	0	0	0	0	0
	ATPF1A	0	0	0	0	0	0	0	0	1	0	0	0	0	0	0
	ATPF1B	0	0	0	0	0	0	0	0	1	0	0	0	0	0	0
	ATPF1D	0	0	0	0	0	0	0	0	1	0	0	0	0	0	0
	ATPF1E	0	0	0	0	0	0	0	0	1	0	0	0	0	0	0
	ATPF1G	0	0	0	0	0	0	0	0	1	0	0	0	0	0	0
	atpA	2	1	4	4	1	1	3	5	10	14	0	0	4	0	2
	atpB	2	1	2	3	1	2	3	4	8	14	0	0	4	1	2
	atpC	2	1	3	2	0	2	2	3	7	8	0	0	3	1	2
	atpD	1	1	2	4	1	2	3	3	8	12	0	0	5	1	2
	atpE	0	1	2	3	1	0	1	2	4	3	0	0	3	1	2
	atpF	2	1	3	4	1	0	1	5	3	2	0	0	3	0	0
	atpI	3	2	2	4	0	1	4	3	10	11	0	0	3	1	4
	atpK	0	0	0	0	0	1	3	0	3	0	0	0	0	0	0
Methanogenesis markers	atwA	0	0	0	0	0	0	1	0	0	0	0	0	0	5	1
	AIR-synthase-related	0	0	0	0	0	0	0	0	0	0	0	0	0	2	0
	mtxX	0	0	0	0	0	1	0	0	0	0	0	0	0	0	0
	Zn-ribbon protein	0	0	0	0	0	1	0	0	0	0	0	0	0	0	0
	YjiL-like	0	0	0	0	0	0	0	0	0	0	0	0	0	2	0
	arCOG03226	0	0	0	0	0	0	0	0	0	0	0	0	0	2	0
	DUF2117	0	0	0	0	0	0	0	0	0	0	0	0	0	2	0
	DUF2114	0	0	0	3	0	0	0	0	0	0	0	0	0	0	0
	DUF2099	1	1	2	0	1	0	0	0	0	0	1	0	4	5	12
	DUF2119	0	1	3	3	0	0	0	0	0	0	0	0	0	0	0
	Predicted rotamase	0	0	0	0	0	0	0	0	0	0	0	0	0	2	0
	DUF2102	0	0	0	0	0	0	0	0	0	0	0	0	0	2	0
	DUF2112	0	0	0	0	0	0	0	0	0	0	0	0	0	2	0
	DUF2113	0	0	0	0	0	0	0	0	0	0	0	0	0	2	0
a This gene is methanogenesis markers as well.
